# Supplementary material for: PEDLA: predicting enhancers with a deep learning-based algorithmic framework
Source: Sci Rep. 2016 Jun 22;6:28517. doi: 10.1038/srep28517 (PMC4916453; doi:10.1038/srep28517)
Supplement: Supplementary Table 1 [file srep28517-s2.xlsx]

## Sheet: Summary
Supplementary Table S1. Description of all 1,114-dimensional feature data used by PEDLA in the H1 cell line.
Category	Number of features	Description
histone modifications	28	ChIP-Seq data of histone modification marks and corresponding input
DNase-Seq data	1	DNAse-Seq data of chromatin accessibility
RNA-Seq data	1	mRNA-Seq data
transcription factors and cofactors	15	ChIP-Seq data of transcription factors and cofactors
CpGIsland	1	CpG Islands from the UCSC Table Browser
DNA methylation	1	Reduced Representation Bisulfite-Seq (RRBS)
evolutionary conservation	1	phastCons46way from the UCSC Table Browser
occupancy of TF binding site (TFBS) motifs	726	TF binding site (TFBS) motifs extracted from well-known databases
sequence features	340	4 single base frequencies, 16 di-nucleotide frequencies, 64 tri-nucleotide frequencies and 256 tetra-nucleotide frequencies
total	1114

## Sheet: Details of all features
Supplementary Table S1. Description of all 1,114-dimensional feature data used by PEDLA in H1 cell line
Category	Feature
histone modifications	input
	H2AK5ac
	H2AZ
	H2BK120ac
	H2BK12ac
	H2BK15ac
	H2BK20ac
	H2BK5ac
	H3K14ac
	H3K18ac
	H3K23ac
	H3K23me2
	H3K27ac
	H3K27me3
	H3K36me3
	H3K4ac
	H3K4me1
	H3K4me2
	H3K4me3
	H3K56ac
	H3K79me1
	H3K79me2
	H3K9ac
	H3K9me3
	H4K20me1
	H4K5ac
	H4K8ac
	H4K91ac
DNase-Seq data	DNase_hypersensitivity
RNA-Seq data	mRNA_Seq
transcription factors and cofactors	Chd1a301218a
	Chd7a301223a1
	Ctcf
	Ezh239875
	Hdac2a300705a
	Hdac6a301341a
	Jarid1aab26049
	Jmjd2aa300861a1
	P300kat3b
	Phf8a301772a
	Plu1
	Rbbp5a300109a
	Sap3039731
	Sirt6
	Suz12051317
CpGIsland	CpGIsland
DNA methylation	Methyl_RRBS
evolutionary conservation	phastCons46way
occupancy of TF binding site (TFBS) motifs	VS_HMGA2_01
	V_AFP1_Q6
	V_AHRARNT_01
	V_AHRARNT_02
	V_AHRHIF_Q6
	V_AHR_01
	V_AHR_Q5
	V_AIRE_01
	V_AIRE_02
	V_ALPHACP1_01
	V_ALX3_01
	V_ALX4_01
	V_ALX4_02
	V_AMEF2_Q6
	V_AML_Q6
	V_AP1FJ_Q2
	V_AP1_01
	V_AP1_C
	V_AP1_Q2
	V_AP1_Q2_01
	V_AP1_Q4
	V_AP1_Q6
	V_AP1_Q6_01
	V_AP2ALPHA_01
	V_AP2ALPHA_02
	V_AP2ALPHA_03
	V_AP2GAMMA_01
	V_AP2_Q3
	V_AP2_Q6
	V_AP2_Q6_01
	V_AP4_01
	V_AP4_Q5
	V_AP4_Q6
	V_AP4_Q6_01
	V_AREB6_01
	V_AREB6_02
	V_AREB6_03
	V_AREB6_04
	V_ARNT_01
	V_ARNT_02
	V_ARP1_01
	V_ARX_01
	V_AR_01
	V_AR_02
	V_AR_03
	V_AR_04
	V_AR_Q2
	V_AR_Q6
	V_ATF1_Q6
	V_ATF3_Q6
	V_ATF4_Q2
	V_ATF5_01
	V_ATF_01
	V_ATF_B
	V_BACH1_01
	V_BACH2_01
	V_BARHL1_01
	V_BARHL2_01
	V_BARX1_01
	V_BARX2_01
	V_BCL6_01
	V_BCL6_02
	V_BCL6_Q3
	V_BEN_01
	V_BLIMP1_Q6
	V_BRACH_01
	V_BRN2_01
	V_BRN3C_01
	V_BRN4_01
	V_BSX_01
	V_CACCCBINDINGFACTOR_Q6
	V_CART1_01
	V_CART1_02
	V_CART1_03
	V_CDC5_01
	V_CDPCR3HD_01
	V_CDPCR3_01
	V_CDP_01
	V_CDP_02
	V_CDP_03
	V_CDP_04
	V_CDX1_01
	V_CDX2_01
	V_CDX2_Q5
	V_CDX2_Q5_01
	V_CDX_Q5
	V_CEBPA_01
	V_CEBPB_01
	V_CEBPB_02
	V_CEBPDELTA_Q6
	V_CEBPGAMMA_Q6
	V_CEBP_01
	V_CEBP_C
	V_CEBP_Q2
	V_CEBP_Q2_01
	V_CEBP_Q3
	V_CETS1P54_01
	V_CETS1P54_02
	V_CETS1P54_03
	V_CHOP_01
	V_CHX10_01
	V_CKROX_Q2
	V_CMYB_01
	V_CMYC_01
	V_CMYC_02
	V_CNOT3_01
	V_COUPTF_Q6
	V_COUP_01
	V_COUP_DR1_Q6
	V_CP2_01
	V_CP2_02
	V_CREBATF_Q6
	V_CREBP1_Q2
	V_CREB_02
	V_CREB_Q2
	V_CREB_Q2_01
	V_CREB_Q4
	V_CREB_Q4_01
	V_CREL_01
	V_CRX_02
	V_CRX_Q4
	V_CTCF_01
	V_CTCF_02
	V_CTF1_01
	V_DAX1_01
	V_DBX1_01
	V_DBX2_01
	V_DEAF1_01
	V_DEAF1_02
	V_DEC_Q1
	V_DELTAEF1_01
	V_DLX1_01
	V_DLX2_01
	V_DLX3_01
	V_DLX5_01
	V_DLX7_01
	V_DMRT1_01
	V_DMRT2_01
	V_DMRT3_01
	V_DMRT4_01
	V_DMRT5_01
	V_DMRT7_01
	V_DR1_Q3
	V_DR3_Q4
	V_DR4_Q2
	V_E12_Q6
	V_E2A_Q2
	V_E2A_Q6
	V_E2F1_Q3_01
	V_E2F1_Q4_01
	V_E2F1_Q6_01
	V_E2F_01
	V_E2F_03
	V_E2F_Q3_01
	V_E2F_Q4_01
	V_E2F_Q6_01
	V_E47_01
	V_E47_02
	V_E4BP4_01
	V_E4F1_Q6
	V_EAR2_Q2
	V_EBF_Q6
	V_EBOX_Q6_01
	V_EFC_Q6
	V_EGR1_01
	V_EGR2_01
	V_EGR3_01
	V_EGR_Q6
	V_ELF1_Q6
	V_ELF5_01
	V_ELK1_01
	V_ELK1_02
	V_ELK1_03
	V_ELK1_04
	V_EMX2_01
	V_EN1_02
	V_EN2_01
	V_ERR1_Q2
	V_ERR2_01
	V_ER_Q6
	V_ER_Q6_02
	V_ESE1_Q3
	V_ESX1_01
	V_ETS1_B
	V_ETS2_B
	V_ETS_Q4
	V_EVI1_01
	V_EVI1_02
	V_EVI1_03
	V_EVI1_04
	V_EVI1_05
	V_EVI1_06
	V_EVX1_01
	V_EVX2_01
	V_FAC1_01
	V_FLI1_Q6
	V_FOXD3_01
	V_FOXJ2_01
	V_FOXJ2_02
	V_FOXM1_01
	V_FOXO1_01
	V_FOXO1_02
	V_FOXO1_Q5
	V_FOXO3A_Q1
	V_FOXO3_01
	V_FOXO4_01
	V_FOXO4_02
	V_FOXP3_Q4
	V_FOX_Q2
	V_FPM315_01
	V_FREAC2_01
	V_FREAC3_01
	V_FREAC4_01
	V_FREAC7_01
	V_FXR_IR1_Q6
	V_FXR_Q3
	V_GABP_B
	V_GADP_01
	V_GAF_Q6
	V_GATA1_01
	V_GATA1_02
	V_GATA1_03
	V_GATA1_04
	V_GATA1_05
	V_GATA1_06
	V_GATA2_01
	V_GATA2_02
	V_GATA2_03
	V_GATA3_01
	V_GATA3_02
	V_GATA3_03
	V_GATA4_Q3
	V_GATA6_01
	V_GATA_C
	V_GBX1_01
	V_GBX2_01
	V_GCM_Q2
	V_GCNF_01
	V_GFI1B_01
	V_GFI1_01
	V_GFI1_Q6
	V_GKLF_02
	V_GLI1_01
	V_GLI1_Q2
	V_GLI2_01
	V_GLI3_01
	V_GLI3_02
	V_GLI3_Q5_01
	V_GLI_Q2
	V_GRE_C
	V_GR_01
	V_GR_Q6
	V_GSC_01
	V_GSH2_01
	V_GZF1_01
	V_HAND1E47_01
	V_HB24_01
	V_HB9_01
	V_HDX_01
	V_HEB_Q6
	V_HELIOSA_01
	V_HELIOSA_02
	V_HEN1_01
	V_HEN1_02
	V_HES1_Q2
	V_HFH3_01
	V_HFH4_01
	V_HFH8_01
	V_HIC1_02
	V_HIC1_03
	V_HIF1_Q3
	V_HIF1_Q5
	V_HIF2A_01
	V_HLF_01
	V_HMBOX1_01
	V_HMEF2_Q6
	V_HMGIY_Q3
	V_HMX1_01
	V_HMX1_02
	V_HMX3_02
	V_HNF1B_01
	V_HNF1_01
	V_HNF1_02
	V_HNF1_C
	V_HNF1_Q6
	V_HNF1_Q6_01
	V_HNF3ALPHA_Q6
	V_HNF3A_01
	V_HNF3B_01
	V_HNF3_Q6
	V_HNF3_Q6_01
	V_HNF4ALPHA_Q6
	V_HNF4_01
	V_HNF4_DR1_Q3
	V_HNF4_Q6
	V_HNF4_Q6_01
	V_HNF6_Q6
	V_HOMEZ_01
	V_HOX13_01
	V_HOX13_02
	V_HOXA10_01
	V_HOXA11_01
	V_HOXA13_02
	V_HOXA13_03
	V_HOXA1_01
	V_HOXA2_01
	V_HOXA3_01
	V_HOXA3_02
	V_HOXA4_01
	V_HOXA6_01
	V_HOXA7_02
	V_HOXA7_03
	V_HOXA9_01
	V_HOXB13_01
	V_HOXB3_01
	V_HOXB4_01
	V_HOXB5_01
	V_HOXB6_01
	V_HOXB7_01
	V_HOXB8_01
	V_HOXB9_01
	V_HOXC10_01
	V_HOXC11_01
	V_HOXC12_01
	V_HOXC13_01
	V_HOXC4_01
	V_HOXC5_01
	V_HOXC6_01
	V_HOXC8_01
	V_HOXC9_01
	V_HOXD10_01
	V_HOXD11_01
	V_HOXD12_01
	V_HOXD13_01
	V_HOXD1_01
	V_HOXD3_01
	V_HOXD8_01
	V_HSF1_01
	V_HSF1_Q6
	V_HSF2_01
	V_HSF2_02
	V_HSF_Q6
	V_HTF_01
	V_ICSBP_Q6
	V_IK_Q5
	V_IPF1_01
	V_IPF1_02
	V_IPF1_03
	V_IPF1_04
	V_IPF1_05
	V_IPF1_06
	V_IPF1_Q4
	V_IPF1_Q4_01
	V_IRF1_01
	V_IRF2_01
	V_IRF3_Q3
	V_IRF7_01
	V_IRF_Q6
	V_IRF_Q6_01
	V_IRX2_01
	V_IRX3_01
	V_IRX3_02
	V_IRX4_01
	V_IRX5_01
	V_IRXB3_01
	V_ISL1_Q6
	V_ISL2_01
	V_ISRE_01
	V_ISX_01
	V_K2B_01
	V_KAISO_01
	V_KLF15_Q2
	V_KROX_Q6
	V_LBP9_01
	V_LBX2_01
	V_LEF1TCF1_Q4
	V_LEF1_Q2_01
	V_LFA1_Q6
	V_LH2_01
	V_LHX3_01
	V_LHX3_02
	V_LHX4_01
	V_LHX5_01
	V_LHX61_01
	V_LHX61_02
	V_LHX8_01
	V_LHX9_01
	V_LIM1_01
	V_LMAF_Q2
	V_LMO2COM_01
	V_LMO2COM_02
	V_LMX1B_01
	V_LMX1_01
	V_LRF_Q2
	V_LRH1_Q5
	V_LTF_Q6
	V_LUN1_01
	V_LXR_DR4_Q3
	V_LXR_Q3
	V_LYF1_01
	V_MAF_Q6
	V_MAF_Q6_01
	V_MATH1_Q2
	V_MAX_01
	V_MAZR_01
	V_MAZ_Q6
	V_MECP2_01
	V_MECP2_02
	V_MEF2_01
	V_MEF2_02
	V_MEF2_03
	V_MEF2_04
	V_MEF2_05
	V_MEF2_Q6_01
	V_MEIS1AHOXA9_01
	V_MEIS1BHOXA9_02
	V_MEIS1_01
	V_MEIS1_02
	V_MEIS2_01
	V_MIF1_01
	V_MMEF2_Q6
	V_MOX1_01
	V_MRF2_01
	V_MRG2_01
	V_MSX1_01
	V_MSX1_02
	V_MSX2_01
	V_MTERF_01
	V_MTF1_01
	V_MTF1_Q4
	V_MYB_Q3
	V_MYB_Q5_01
	V_MYB_Q6
	V_MYCMAX_01
	V_MYCMAX_02
	V_MYCMAX_03
	V_MYCMAX_B
	V_MYOD_01
	V_MYOD_Q6
	V_MYOD_Q6_01
	V_MYOGNF1_01
	V_MZF1_02
	V_NANOG_02
	V_NCX_01
	V_NCX_02
	V_NERF_Q2
	V_NEUROD_02
	V_NF1_Q6
	V_NF1_Q6_01
	V_NFAT3_Q3
	V_NFAT_Q4_01
	V_NFAT_Q6
	V_NFE2_01
	V_NFKAPPAB50_01
	V_NFKAPPAB65_01
	V_NFKAPPAB_01
	V_NFKB_C
	V_NFKB_Q6
	V_NFKB_Q6_01
	V_NFMUE1_Q6
	V_NFY_01
	V_NFY_C
	V_NFY_Q6
	V_NFY_Q6_01
	V_NGFIC_01
	V_NKX11_01
	V_NKX12_01
	V_NKX21_01
	V_NKX22_01
	V_NKX22_02
	V_NKX23_01
	V_NKX24_01
	V_NKX25_03
	V_NKX25_Q5
	V_NKX26_01
	V_NKX32_02
	V_NKX3A_01
	V_NKX3A_02
	V_NKX52_01
	V_NKX61_01
	V_NKX61_02
	V_NKX61_03
	V_NKX62_Q2
	V_NKX63_01
	V_NMYC_01
	V_NRF1_Q6
	V_NRF2_Q4
	V_NRSE_B
	V_NRSF_01
	V_NRSF_Q4
	V_NUR77_Q5
	V_OCT1_01
	V_OCT1_02
	V_OCT1_03
	V_OCT1_04
	V_OCT1_05
	V_OCT1_06
	V_OCT1_07
	V_OCT1_08
	V_OCT1_B
	V_OCT1_Q5_01
	V_OCT1_Q6
	V_OCT2_01
	V_OCTAMER_01
	V_OCTAMER_02
	V_OCT_C
	V_OCT_Q6
	V_OG2_02
	V_OLF1_01
	V_OTP_01
	V_OTX1_01
	V_OTX2_01
	V_OTX2_Q3
	V_OTX3_01
	V_P300_01
	V_P50P50_Q3
	V_P50RELAP65_Q5_01
	V_P53_01
	V_P53_02
	V_P53_03
	V_P53_04
	V_P53_05
	V_P53_DECAMER_Q2
	V_P63_01
	V_PARP_Q3
	V_PAX1_B
	V_PAX2_01
	V_PAX2_02
	V_PAX3_01
	V_PAX3_B
	V_PAX4_01
	V_PAX4_02
	V_PAX4_03
	V_PAX4_04
	V_PAX4_05
	V_PAX5_01
	V_PAX5_02
	V_PAX6_01
	V_PAX6_02
	V_PAX6_Q2
	V_PAX7_01
	V_PAX8_01
	V_PAX8_B
	V_PAX_Q6
	V_PBX1_01
	V_PBX1_02
	V_PBX1_03
	V_PBX1_04
	V_PBX_Q3
	V_PEBP_Q6
	V_PIT1_01
	V_PIT1_Q6
	V_PITX1_01
	V_PITX2_01
	V_PITX2_Q2
	V_PITX3_Q2
	V_PKNOX2_01
	V_PLZF_02
	V_PMX2A_01
	V_PMX2B_01
	V_PNR_01
	V_POU1F1_Q6
	V_POU2F3_01
	V_POU3F2_01
	V_POU3F2_02
	V_POU5F1_01
	V_POU6F1_02
	V_POU6F1_03
	V_PPARA_01
	V_PPARA_02
	V_PPARG_01
	V_PPARG_02
	V_PPARG_03
	V_PPAR_DR1_Q2
	V_PREP1_01
	V_PROP1_02
	V_PR_01
	V_PR_02
	V_PR_Q2
	V_PU1_Q4
	V_PUR1_Q4
	V_PXR_Q2
	V_RAX_01
	V_RBPJK_01
	V_RELBP52_01
	V_REST_01
	V_REX1_01
	V_RFX1_01
	V_RFX1_02
	V_RFX_Q6
	V_RNF96_01
	V_ROAZ_01
	V_RORA1_01
	V_RORA2_01
	V_RORA_Q4
	V_RP58_01
	V_RREB1_01
	V_RSRFC4_01
	V_RSRFC4_Q2
	V_RUSH1A_02
	V_S8_01
	V_S8_02
	V_SAP1A_01
	V_SATB1_Q3
	V_SF1_Q6_01
	V_SHOX2_01
	V_SIX1_01
	V_SIX2_01
	V_SIX3_01
	V_SIX4_01
	V_SIX6_01
	V_SIX6_02
	V_SMAD1_01
	V_SMAD3_Q6
	V_SMAD4_Q6
	V_SMAD_Q6
	V_SMAD_Q6_01
	V_SOX2_Q6
	V_SOX5_01
	V_SOX9_B1
	V_SOX9_Q4
	V_SOX_Q6
	V_SP1SP3_Q4
	V_SP1_01
	V_SP1_02
	V_SP1_Q2_01
	V_SP1_Q4_01
	V_SP1_Q6
	V_SP1_Q6_01
	V_SP3_Q3
	V_SP4_Q5
	V_SPIB_01
	V_SPZ1_01
	V_SREBP1_01
	V_SREBP1_02
	V_SREBP1_Q5
	V_SREBP2_Q6
	V_SREBP_Q3
	V_SREBP_Q6
	V_SRF_01
	V_SRF_02
	V_SRF_C
	V_SRF_Q4
	V_SRF_Q5_01
	V_SRF_Q5_02
	V_SRF_Q6
	V_SRY_02
	V_STAF_01
	V_STAF_02
	V_STAT1STAT1_Q3
	V_STAT1_01
	V_STAT1_05
	V_STAT3STAT3_Q3
	V_STAT3_01
	V_STAT3_02
	V_STAT3_03
	V_STAT4_Q4
	V_STAT5A_01
	V_STAT5A_02
	V_STAT5B_01
	V_STAT_01
	V_STAT_Q6
	V_STRA13_01
	V_SZF11_01
	V_T3R_Q6
	V_TAL1ALPHAE47_01
	V_TAL1BETAE47_01
	V_TAL1BETAITF2_01
	V_TAL1_01
	V_TAL1_Q6
	V_TATA_01
	V_TATA_C
	V_TAXCREB_01
	V_TAXCREB_02
	V_TBX15_01
	V_TBX15_02
	V_TBX18_01
	V_TBX22_01
	V_TBX5_01
	V_TBX5_02
	V_TBX5_Q5
	V_TCF11MAFG_01
	V_TCF11_01
	V_TCF3_01
	V_TCF4_01
	V_TEF_01
	V_TEF_Q6
	V_TEL2_Q6
	V_TERALPHA_Q6
	V_TFIIA_Q6
	V_TFIII_Q6
	V_TGIF2_01
	V_TGIF_01
	V_TGIF_02
	V_TITF1_Q3
	V_TR4_Q2
	V_TRF1_01
	V_TST1_01
	V_TTF1_Q6
	V_USF_01
	V_USF_02
	V_USF_C
	V_USF_Q6
	V_USF_Q6_01
	V_VAX1_01
	V_VAX2_01
	V_VBP_01
	V_VDRRXR_01
	V_VDR_Q3
	V_VDR_Q6
	V_VSX1_01
	V_WHN_B
	V_WT1_Q6
	V_XBP1_01
	V_YY1_01
	V_YY1_02
	V_YY1_Q6
	V_YY1_Q6_02
	V_ZBRK1_01
	V_ZEC_01
	V_ZFX_01
	V_ZIC1_01
	V_ZIC2_01
	V_ZIC3_01
	V_ZID_01
	V_ZNF219_01
sequence features	A
	C
	G
	T
	AA
	AC
	AG
	AT
	CA
	CC
	CG
	CT
	GA
	GC
	GG
	GT
	TA
	TC
	TG
	TT
	AAA
	AAC
	AAG
	AAT
	ACA
	ACC
	ACG
	ACT
	AGA
	AGC
	AGG
	AGT
	ATA
	ATC
	ATG
	ATT
	CAA
	CAC
	CAG
	CAT
	CCA
	CCC
	CCG
	CCT
	CGA
	CGC
	CGG
	CGT
	CTA
	CTC
	CTG
	CTT
	GAA
	GAC
	GAG
	GAT
	GCA
	GCC
	GCG
	GCT
	GGA
	GGC
	GGG
	GGT
	GTA
	GTC
	GTG
	GTT
	TAA
	TAC
	TAG
	TAT
	TCA
	TCC
	TCG
	TCT
	TGA
	TGC
	TGG
	TGT
	TTA
	TTC
	TTG
	TTT
	AAAA
	AAAC
	AAAG
	AAAT
	AACA
	AACC
	AACG
	AACT
	AAGA
	AAGC
	AAGG
	AAGT
	AATA
	AATC
	AATG
	AATT
	ACAA
	ACAC
	ACAG
	ACAT
	ACCA
	ACCC
	ACCG
	ACCT
	ACGA
	ACGC
	ACGG
	ACGT
	ACTA
	ACTC
	ACTG
	ACTT
	AGAA
	AGAC
	AGAG
	AGAT
	AGCA
	AGCC
	AGCG
	AGCT
	AGGA
	AGGC
	AGGG
	AGGT
	AGTA
	AGTC
	AGTG
	AGTT
	ATAA
	ATAC
	ATAG
	ATAT
	ATCA
	ATCC
	ATCG
	ATCT
	ATGA
	ATGC
	ATGG
	ATGT
	ATTA
	ATTC
	ATTG
	ATTT
	CAAA
	CAAC
	CAAG
	CAAT
	CACA
	CACC
	CACG
	CACT
	CAGA
	CAGC
	CAGG
	CAGT
	CATA
	CATC
	CATG
	CATT
	CCAA
	CCAC
	CCAG
	CCAT
	CCCA
	CCCC
	CCCG
	CCCT
	CCGA
	CCGC
	CCGG
	CCGT
	CCTA
	CCTC
	CCTG
	CCTT
	CGAA
	CGAC
	CGAG
	CGAT
	CGCA
	CGCC
	CGCG
	CGCT
	CGGA
	CGGC
	CGGG
	CGGT
	CGTA
	CGTC
	CGTG
	CGTT
	CTAA
	CTAC
	CTAG
	CTAT
	CTCA
	CTCC
	CTCG
	CTCT
	CTGA
	CTGC
	CTGG
	CTGT
	CTTA
	CTTC
	CTTG
	CTTT
	GAAA
	GAAC
	GAAG
	GAAT
	GACA
	GACC
	GACG
	GACT
	GAGA
	GAGC
	GAGG
	GAGT
	GATA
	GATC
	GATG
	GATT
	GCAA
	GCAC
	GCAG
	GCAT
	GCCA
	GCCC
	GCCG
	GCCT
	GCGA
	GCGC
	GCGG
	GCGT
	GCTA
	GCTC
	GCTG
	GCTT
	GGAA
	GGAC
	GGAG
	GGAT
	GGCA
	GGCC
	GGCG
	GGCT
	GGGA
	GGGC
	GGGG
	GGGT
	GGTA
	GGTC
	GGTG
	GGTT
	GTAA
	GTAC
	GTAG
	GTAT
	GTCA
	GTCC
	GTCG
	GTCT
	GTGA
	GTGC
	GTGG
	GTGT
	GTTA
	GTTC
	GTTG
	GTTT
	TAAA
	TAAC
	TAAG
	TAAT
	TACA
	TACC
	TACG
	TACT
	TAGA
	TAGC
	TAGG
	TAGT
	TATA
	TATC
	TATG
	TATT
	TCAA
	TCAC
	TCAG
	TCAT
	TCCA
	TCCC
	TCCG
	TCCT
	TCGA
	TCGC
	TCGG
	TCGT
	TCTA
	TCTC
	TCTG
	TCTT
	TGAA
	TGAC
	TGAG
	TGAT
	TGCA
	TGCC
	TGCG
	TGCT
	TGGA
	TGGC
	TGGG
	TGGT
	TGTA
	TGTC
	TGTG
	TGTT
	TTAA
	TTAC
	TTAG
	TTAT
	TTCA
	TTCC
	TTCG
	TTCT
	TTGA
	TTGC
	TTGG
	TTGT
	TTTA
	TTTC
	TTTG
	TTTT
