# Supplementary material for: PEDLA: predicting enhancers with a deep learning-based algorithmic framework
Source: Sci Rep. 2016 Jun 22;6:28517. doi: 10.1038/srep28517 (PMC4916453; doi:10.1038/srep28517)
Supplement: Supplementary Table 2 [file srep28517-s3.xlsx]

## Sheet: Enhancer in H1
Supplementary Table S2. The enhancer set (positive class set) containing 5,870 enhancer regions based on H3K27ac peaks in the H1 cell line.
Chromosome	Start	End
chr1	1092879	1094239
chr1	2177762	2180983
chr1	2209077	2211920
chr1	2245379	2247565
chr1	2477183	2480042
chr1	3386985	3389007
chr1	3662827	3663952
chr1	4814432	4816492
chr1	5177318	5180350
chr1	5955855	5957779
chr1	6258772	6260954
chr1	6398303	6399648
chr1	6445302	6446946
chr1	6506910	6508407
chr1	6550246	6551636
chr1	6662232	6664679
chr1	7038867	7040131
chr1	7357306	7359933
chr1	7596052	7596922
chr1	7812275	7813290
chr1	8051053	8052625
chr1	8225900	8228504
chr1	8467529	8469695
chr1	8483964	8485276
chr1	8518215	8524772
chr1	8585423	8586350
chr1	8760974	8765726
chr1	8932114	8935827
chr1	9312781	9313914
chr1	9773919	9776650
chr1	9820368	9822243
chr1	10568574	10568936
chr1	10763948	10765073
chr1	10794152	10794972
chr1	11344977	11348335
chr1	11558804	11560723
chr1	11740351	11744933
chr1	11846691	11848445
chr1	11967387	11970427
chr1	12004403	12005461
chr1	12126904	12128834
chr1	12138413	12139955
chr1	12301323	12302487
chr1	12654781	12656348
chr1	12687862	12691091
chr1	14462231	14463508
chr1	14730104	14732392
chr1	15512695	15514054
chr1	15522602	15524474
chr1	15532228	15534936
chr1	15710635	15711618
chr1	15833399	15837301
chr1	16471545	16473647
chr1	16493727	16494955
chr1	16532563	16534207
chr1	16839439	16841648
chr1	16992267	16994130
chr1	17066344	17068293
chr1	17201330	17201955
chr1	17247466	17248832
chr1	17265437	17265991
chr1	17341906	17343130
chr1	17456285	17457765
chr1	17754637	17755879
chr1	17795285	17798410
chr1	17871409	17878963
chr1	17884923	17887010
chr1	17895293	17896498
chr1	17898843	17901160
chr1	17913279	17915372
chr1	18559111	18560870
chr1	18620565	18626316
chr1	18742747	18746988
chr1	18884470	18885154
chr1	19267613	19268835
chr1	19664225	19665325
chr1	19727981	19729249
chr1	19807794	19809221
chr1	20012445	20013354
chr1	20015103	20016117
chr1	21647264	21650105
chr1	21844263	21845991
chr1	21879092	21880814
chr1	22248300	22250216
chr1	22259928	22260992
chr1	22270235	22271449
chr1	22417366	22419964
chr1	22560121	22561936
chr1	22590667	22591360
chr1	22646602	22649151
chr1	22768882	22770753
chr1	22955509	22957171
chr1	23131900	23132965
chr1	23493877	23495287
chr1	23588263	23592170
chr1	23922770	23926347
chr1	24476706	24479653
chr1	24612418	24614382
chr1	24634068	24635791
chr1	24789517	24791826
chr1	25050596	25053506
chr1	26032503	26036038
chr1	26050765	26052128
chr1	26201799	26202775
chr1	26218147	26220023
chr1	26248877	26250084
chr1	26608084	26609404
chr1	26662534	26663514
chr1	26944821	26948701
chr1	27018513	27020562
chr1	27050918	27052085
chr1	27191088	27192307
chr1	27323880	27329012
chr1	27357666	27358722
chr1	27371241	27372137
chr1	27383520	27386116
chr1	27632840	27635348
chr1	27731286	27733400
chr1	27744626	27745980
chr1	27754587	27757982
chr1	27823109	27824513
chr1	27830303	27831968
chr1	27851745	27855809
chr1	27895659	27899660
chr1	27901036	27902780
chr1	27919155	27921180
chr1	27933454	27934396
chr1	27981651	27983337
chr1	28574832	28576002
chr1	28593138	28594323
chr1	28844748	28845698
chr1	28921116	28922564
chr1	29490163	29493140
chr1	29575386	29576854
chr1	29609043	29610702
chr1	29651705	29652402
chr1	29826687	29829362
chr1	30396172	30398154
chr1	30445664	30448171
chr1	31158445	31159405
chr1	31845995	31847032
chr1	32179905	32181291
chr1	32225773	32226701
chr1	32253393	32254285
chr1	32420165	32421251
chr1	32738951	32740361
chr1	33098013	33099141
chr1	33181804	33182929
chr1	33202128	33203440
chr1	33219162	33221346
chr1	33223593	33227729
chr1	33230475	33233192
chr1	33616993	33619693
chr1	33804207	33805150
chr1	33828821	33830632
chr1	34653361	34654942
chr1	35544381	35545480
chr1	35854352	35860223
chr1	36348848	36349901
chr1	36626184	36627272
chr1	36644049	36644585
chr1	36786516	36787594
chr1	36838184	36840222
chr1	36866040	36867647
chr1	37235357	37237891
chr1	37312560	37313936
chr1	37780096	37781731
chr1	37917348	37918338
chr1	38460747	38462968
chr1	38648359	38649595
chr1	38734063	38737708
chr1	38751199	38752572
chr1	38889175	38897976
chr1	39192622	39194299
chr1	39269523	39270203
chr1	39339267	39339869
chr1	39450542	39452140
chr1	39464590	39469337
chr1	39481741	39483389
chr1	39568118	39574111
chr1	39597489	39599446
chr1	39606639	39608963
chr1	39623986	39626166
chr1	39635774	39637308
chr1	39695107	39697407
chr1	39732712	39735327
chr1	40358099	40360169
chr1	40363157	40365380
chr1	41238693	41240500
chr1	41836749	41838193
chr1	41951727	41953464
chr1	43389586	43391631
chr1	43427851	43429687
chr1	43432179	43433651
chr1	43470987	43475403
chr1	43555281	43558260
chr1	43814208	43816351
chr1	44014504	44017315
chr1	44230716	44233266
chr1	44306593	44308178
chr1	44882748	44884023
chr1	44966025	44967976
chr1	44970901	44971517
chr1	44989304	44991066
chr1	45007124	45010156
chr1	45096773	45098866
chr1	45147428	45148179
chr1	45785922	45788577
chr1	45825812	45826904
chr1	46268764	46270133
chr1	46390383	46396724
chr1	46871906	46872951
chr1	47078575	47080320
chr1	47998874	47999660
chr1	48363664	48364716
chr1	48449017	48450669
chr1	49175603	49176266
chr1	51164655	51167418
chr1	52324160	52325398
chr1	53894223	53902129
chr1	53906749	53908119
chr1	53912429	53915952
chr1	54169830	54172423
chr1	54378613	54380076
chr1	54774605	54778681
chr1	54807493	54809096
chr1	54841401	54845662
chr1	54871566	54874421
chr1	54940185	54941558
chr1	54953455	54955196
chr1	56835692	56837425
chr1	56902366	56903541
chr1	56917677	56919732
chr1	56992709	56995093
chr1	56998872	57005050
chr1	57007658	57011756
chr1	57013307	57017897
chr1	57027877	57033009
chr1	57041287	57046229
chr1	58065350	58067108
chr1	58467318	58473573
chr1	58494985	58499614
chr1	58622384	58625040
chr1	59168449	59171164
chr1	59478428	59480274
chr1	59528482	59530859
chr1	59537232	59539365
chr1	59541606	59546396
chr1	61371316	61371835
chr1	61470114	61472739
chr1	61542220	61543480
chr1	61761007	61763424
chr1	61766409	61767829
chr1	62415887	62419729
chr1	62641546	62643645
chr1	62645621	62649862
chr1	63654193	63656304
chr1	63759720	63761881
chr1	64037490	64041614
chr1	64253506	64258232
chr1	64259267	64261717
chr1	64269604	64271134
chr1	64308239	64310121
chr1	64373227	64374903
chr1	64709292	64711720
chr1	64819492	64821144
chr1	64958057	64963994
chr1	64988530	64990287
chr1	65037206	65038786
chr1	66815281	66820687
chr1	67864290	67866012
chr1	67923533	67925709
chr1	68214400	68216539
chr1	69441845	69442880
chr1	70907010	70909946
chr1	76137668	76138972
chr1	76517838	76519624
chr1	77979856	77981326
chr1	79727588	79730233
chr1	80998639	81000424
chr1	81702004	81706671
chr1	81813765	81816559
chr1	81874288	81875857
chr1	81895356	81898782
chr1	82011398	82016400
chr1	82128027	82131174
chr1	82145528	82149351
chr1	84157581	84160847
chr1	85808140	85811315
chr1	86072335	86074185
chr1	86968062	86969667
chr1	87399034	87400837
chr1	87799812	87801393
chr1	89238984	89244918
chr1	90063905	90064676
chr1	90370670	90373274
chr1	90374510	90378762
chr1	90394042	90396563
chr1	91388962	91393393
chr1	91585193	91587526
chr1	91588581	91590444
chr1	92109988	92111542
chr1	93740435	93745127
chr1	95122919	95129336
chr1	95154028	95155007
chr1	95871567	95876447
chr1	96984980	96989711
chr1	97024034	97029109
chr1	99792652	99792980
chr1	100816168	100818890
chr1	100928022	100928500
chr1	101414121	101416900
chr1	107288415	107290338
chr1	108410338	108411400
chr1	109489903	109491938
chr1	109771153	109774080
chr1	109779835	109782671
chr1	110105885	110108526
chr1	110161800	110163471
chr1	110419254	110420623
chr1	110473595	110474542
chr1	110546093	110547405
chr1	112050022	112050902
chr1	112278894	112283720
chr1	112780827	112782532
chr1	113336663	113338722
chr1	113350664	113354044
chr1	113358695	113371305
chr1	113447568	113450632
chr1	113451712	113455026
chr1	113569036	113571359
chr1	113582899	113588015
chr1	113796582	113799462
chr1	114565895	114568292
chr1	114573005	114583173
chr1	114615884	114620344
chr1	114621830	114623555
chr1	114630140	114633016
chr1	116174372	116176388
chr1	117253995	117256764
chr1	117374476	117376310
chr1	117395456	117398803
chr1	117421135	117422596
chr1	117810395	117813527
chr1	119025968	119026735
chr1	119028506	119028707
chr1	119882712	119885216
chr1	120254532	120256868
chr1	121483348	121485532
chr1	144706145	144708326
chr1	144931439	144933486
chr1	144935997	144937875
chr1	144981791	144983647
chr1	145092055	145093021
chr1	145474238	145474483
chr1	146147803	146149544
chr1	146976120	146977422
chr1	147037743	147040920
chr1	147304707	147306789
chr1	147308978	147310163
chr1	147689624	147690743
chr1	149222553	149225123
chr1	149745061	149748016
chr1	149910867	149911558
chr1	150134194	150136085
chr1	150244574	150245873
chr1	150274250	150276237
chr1	150539045	150543135
chr1	150545087	150546316
chr1	150576043	150577769
chr1	150606060	150609088
chr1	151266843	151268535
chr1	151519368	151520723
chr1	152006863	152008369
chr1	153517118	153518521
chr1	153669321	153671660
chr1	153716535	153719638
chr1	153765948	153767253
chr1	153933968	153937211
chr1	154153436	154156549
chr1	154158651	154161734
chr1	154983647	154985258
chr1	154988959	154990140
chr1	155057438	155057891
chr1	155138248	155139897
chr1	155196193	155198186
chr1	155292458	155295376
chr1	155937224	155937631
chr1	155947214	155949854
chr1	155953728	155954652
chr1	156044230	156047536
chr1	156074923	156077251
chr1	156083942	156084390
chr1	156092256	156094136
chr1	156099502	156100201
chr1	156147522	156153383
chr1	156495688	156496578
chr1	156642792	156644719
chr1	156660757	156664889
chr1	156715912	156718967
chr1	157131152	157132859
chr1	157242887	157244563
chr1	157509210	157510828
chr1	157535055	157537224
chr1	157988690	157990847
chr1	158071504	158076188
chr1	159157567	159159067
chr1	160078359	160079706
chr1	160379375	160381526
chr1	160640420	160644674
chr1	160950588	160953522
chr1	160960294	160960709
chr1	160983011	160984585
chr1	160989390	160991747
chr1	161274773	161276452
chr1	161424549	161424759
chr1	161439341	161439552
chr1	162113617	162116269
chr1	162218865	162221260
chr1	162665649	162667375
chr1	164527055	164531048
chr1	164533751	164536013
chr1	164544209	164546048
chr1	164547523	164548844
chr1	164551851	164553300
chr1	164556983	164561058
chr1	164570530	164573007
chr1	164574173	164575135
chr1	164586386	164587532
chr1	164603194	164605996
chr1	164615520	164616804
chr1	164756228	164757306
chr1	167126883	167128182
chr1	167131836	167133069
chr1	167134470	167135950
chr1	167297560	167298808
chr1	167399381	167400835
chr1	167458503	167459689
chr1	167461643	167462319
chr1	169256485	169258820
chr1	170455735	170457830
chr1	171186609	171191997
chr1	171227190	171228521
chr1	171265539	171269510
chr1	171389403	171391228
chr1	171400596	171402114
chr1	171610811	171611565
chr1	171877948	171880325
chr1	171935824	171936708
chr1	172327007	172329157
chr1	174839057	174847184
chr1	175833709	175836099
chr1	178029478	178031198
chr1	178222488	178224114
chr1	178232378	178238075
chr1	178247245	178247651
chr1	178250858	178254133
chr1	178544465	178546450
chr1	178897471	178898985
chr1	179056044	179057441
chr1	179497825	179499811
chr1	180207022	180209695
chr1	180891780	180893661
chr1	181070054	181071632
chr1	181073638	181074490
chr1	181148811	181150162
chr1	181561361	181562433
chr1	181938264	181940924
chr1	182068798	182072763
chr1	182584032	182584712
chr1	182668302	182669802
chr1	183066033	183067286
chr1	183203346	183204988
chr1	183289599	183291316
chr1	183299168	183301871
chr1	183371415	183374545
chr1	184639330	184643329
chr1	185042171	185045439
chr1	185880580	185883503
chr1	197779815	197780822
chr1	197782630	197784365
chr1	198668884	198671705
chr1	200008038	200008951
chr1	200015759	200019390
chr1	200195078	200196267
chr1	200331108	200336283
chr1	200359974	200362365
chr1	201316387	201317344
chr1	201645138	201646059
chr1	201648120	201648700
chr1	201654457	201657176
chr1	201705134	201708921
chr1	201720169	201721632
chr1	202053655	202056641
chr1	202074455	202075395
chr1	202329851	202331784
chr1	202348539	202350619
chr1	202536248	202537337
chr1	202545808	202548044
chr1	203296176	203297440
chr1	203517869	203519242
chr1	203965501	203965979
chr1	204034054	204035613
chr1	204045899	204054393
chr1	204063109	204063637
chr1	204076763	204078884
chr1	204223234	204225827
chr1	204423688	204424900
chr1	205159802	205162672
chr1	205262465	205265632
chr1	205267236	205273116
chr1	205281854	205284224
chr1	205319296	205320122
chr1	205410092	205411072
chr1	205413248	205417651
chr1	205419287	205421855
chr1	205638329	205642299
chr1	206861522	206861857
chr1	208954805	208956031
chr1	209328303	209332250
chr1	209577171	209580350
chr1	209600992	209602474
chr1	209604328	209608110
chr1	210423624	210425874
chr1	210546808	210548310
chr1	212101562	212102862
chr1	212277743	212281058
chr1	212781251	212782448
chr1	213077647	213084420
chr1	213085809	213090683
chr1	213101118	213102926
chr1	214161185	214161774
chr1	214200102	214201084
chr1	214577731	214578828
chr1	214611942	214614792
chr1	214618982	214623163
chr1	214649608	214650691
chr1	215824959	215826443
chr1	216319113	216320598
chr1	216912686	216914529
chr1	218470324	218476848
chr1	220005928	220008362
chr1	220509701	220513974
chr1	221888096	221889415
chr1	223194521	223205894
chr1	223247845	223248524
chr1	224350570	224353440
chr1	224370060	224371768
chr1	224423077	224425071
chr1	224526484	224529476
chr1	224684792	224687604
chr1	224689890	224691988
chr1	224794668	224796053
chr1	224967446	224968263
chr1	225068014	225069059
chr1	225688637	225689316
chr1	225696302	225697724
chr1	226086363	226087812
chr1	226190694	226190942
chr1	226296912	226300722
chr1	226309065	226310703
chr1	226841297	226843324
chr1	226867548	226867862
chr1	226910986	226912016
chr1	227126881	227127749
chr1	227544293	227545709
chr1	228988173	228989814
chr1	229162855	229164428
chr1	229227211	229231230
chr1	229364632	229367986
chr1	230202244	230203639
chr1	230247570	230248446
chr1	230467725	230468834
chr1	230529591	230530068
chr1	230562745	230565052
chr1	230887689	230889894
chr1	232245939	232247557
chr1	232252459	232261504
chr1	232265952	232270555
chr1	232416218	232417732
chr1	233248066	233251223
chr1	233424218	233427151
chr1	233502276	233504755
chr1	234860004	234860877
chr1	235092388	235094137
chr1	235105117	235107685
chr1	235122182	235123918
chr1	235253562	235254696
chr1	235805935	235807124
chr1	237179083	237181699
chr1	238417346	238418751
chr1	239268816	239271038
chr1	241174486	241177453
chr1	241207684	241210048
chr1	241277687	241279666
chr1	242373578	242377373
chr1	242747967	242750352
chr1	243651982	243655704
chr1	244094489	244094967
chr1	244210960	244212105
chr1	244504693	244506005
chr1	244602868	244603631
chr1	244610163	244612286
chr1	244624266	244625109
chr1	244898119	244901043
chr1	244978762	244979784
chr1	246591181	246592293
chr1	246975856	246976929
chr1	247537654	247541941
chr10	1350347	1354222
chr10	3005464	3007015
chr10	3929269	3930742
chr10	4985869	4987870
chr10	5507843	5508775
chr10	5517873	5519438
chr10	6146616	6147247
chr10	6244896	6245725
chr10	6836284	6845983
chr10	7676479	7678058
chr10	11137158	11139095
chr10	11239028	11240142
chr10	11246274	11246848
chr10	11371913	11372679
chr10	11477068	11477811
chr10	11510407	11512753
chr10	11916328	11918061
chr10	11977620	11979822
chr10	12222180	12223255
chr10	12523872	12525182
chr10	13731062	13733116
chr10	13747764	13750506
chr10	13799240	13801675
chr10	13850828	13852059
chr10	13864133	13866153
chr10	13923287	13926111
chr10	14226549	14228112
chr10	16236789	16239567
chr10	17063864	17064360
chr10	17714548	17716017
chr10	18485432	18486733
chr10	19407780	19408622
chr10	20252574	20254597
chr10	20274168	20278134
chr10	20405139	20408300
chr10	20504094	20505477
chr10	20545793	20546446
chr10	20658539	20661766
chr10	21567890	21575528
chr10	21579409	21587911
chr10	21625540	21626278
chr10	21796471	21802500
chr10	21804965	21808251
chr10	21926370	21927026
chr10	22038793	22041914
chr10	22899133	22899923
chr10	22977885	22981987
chr10	23343808	23345530
chr10	23348551	23351039
chr10	24544280	24545484
chr10	25051104	25052352
chr10	26054393	26056726
chr10	28503407	28504768
chr10	29098570	29100342
chr10	29876134	29879604
chr10	29922023	29925281
chr10	29975766	29978843
chr10	30841741	30843731
chr10	31891970	31892446
chr10	31966631	31967295
chr10	32043487	32046536
chr10	32048233	32049076
chr10	32153624	32154634
chr10	32290419	32292259
chr10	33246270	33248764
chr10	33250552	33252016
chr10	34060271	34063480
chr10	34816334	34818519
chr10	35025796	35026539
chr10	35194566	35195396
chr10	35681971	35684104
chr10	35753216	35754217
chr10	35882680	35884649
chr10	35925996	35927312
chr10	35957658	35958592
chr10	42529176	42536184
chr10	42538256	42540379
chr10	43311685	43313274
chr10	43322610	43324679
chr10	43506883	43509247
chr10	43891156	43893800
chr10	43896057	43898153
chr10	44728647	44730307
chr10	44865013	44867864
chr10	44876647	44878847
chr10	44895209	44896645
chr10	45374016	45374902
chr10	45459085	45461223
chr10	45469923	45471739
chr10	45485238	45486802
chr10	46069721	46071471
chr10	51038151	51040532
chr10	52377874	52379991
chr10	52962885	52964781
chr10	53025710	53030576
chr10	53789292	53802635
chr10	54623942	54624922
chr10	54666942	54670222
chr10	54722947	54730207
chr10	55233231	55243020
chr10	55353850	55361833
chr10	57579242	57582718
chr10	59808808	59812141
chr10	61606387	61609166
chr10	63745790	63747223
chr10	64965202	64968476
chr10	65263198	65265284
chr10	65273837	65276212
chr10	65430276	65431739
chr10	65471748	65474573
chr10	69161069	69161690
chr10	69620030	69623936
chr10	69734984	69737817
chr10	69913192	69914684
chr10	70255614	70256507
chr10	70358738	70361162
chr10	71077684	71079111
chr10	71084308	71091259
chr10	71092327	71094659
chr10	71095742	71099096
chr10	71104549	71106316
chr10	71135087	71135622
chr10	71148711	71152337
chr10	71328480	71329461
chr10	71625893	71629328
chr10	71630399	71631548
chr10	72201538	72202225
chr10	72382210	72386871
chr10	72976073	72978044
chr10	73028385	73030968
chr10	73103063	73106009
chr10	73380608	73382901
chr10	73417049	73418382
chr10	73599780	73600674
chr10	74007752	74008993
chr10	74014466	74015357
chr10	74019419	74021857
chr10	74027248	74028098
chr10	74090980	74094887
chr10	74515110	74518503
chr10	74543418	74545183
chr10	74550849	74555095
chr10	74644779	74648215
chr10	75407007	75407246
chr10	75666194	75667103
chr10	75724200	75729686
chr10	75837258	75840705
chr10	76014836	76015896
chr10	76177768	76179266
chr10	76489717	76491015
chr10	76864594	76866801
chr10	76870494	76872386
chr10	76982025	76987323
chr10	77616763	77618568
chr10	77908752	77910964
chr10	78840757	78843109
chr10	78873685	78875392
chr10	79561300	79562449
chr10	79636713	79639129
chr10	79646933	79649928
chr10	79708546	79709783
chr10	79798574	79802301
chr10	79930993	79932430
chr10	80062423	80063223
chr10	80166682	80167264
chr10	80310536	80312245
chr10	80732867	80734638
chr10	80888576	80890526
chr10	80916703	80918909
chr10	81826683	81831790
chr10	81863773	81866698
chr10	82220027	82221145
chr10	82223597	82225545
chr10	83010381	83012774
chr10	84837120	84840082
chr10	88052305	88053666
chr10	88159838	88160075
chr10	88470497	88472432
chr10	88553626	88555311
chr10	88557929	88560095
chr10	88561931	88562591
chr10	88611166	88618353
chr10	88621272	88631023
chr10	88713240	88715803
chr10	89384078	89388073
chr10	89731041	89736596
chr10	91105463	91107080
chr10	91293609	91295685
chr10	92053924	92057908
chr10	92059101	92062991
chr10	92570860	92574989
chr10	93428515	93429289
chr10	93642928	93649181
chr10	94063088	94066588
chr10	94654528	94655598
chr10	95030441	95035649
chr10	95038047	95043575
chr10	95194807	95199408
chr10	95205022	95206361
chr10	96942820	96944092
chr10	96986324	96993273
chr10	97023105	97026643
chr10	97167858	97169972
chr10	97235823	97237353
chr10	97310312	97312579
chr10	98067868	98071362
chr10	98099814	98101630
chr10	98209399	98212341
chr10	99309488	99310837
chr10	100215140	100217280
chr10	101609472	101610870
chr10	101690061	101691332
chr10	102130232	102134756
chr10	103402342	103405415
chr10	103599207	103599579
chr10	103661301	103663306
chr10	104155473	104155934
chr10	104386559	104390522
chr10	104408695	104410073
chr10	104434686	104435778
chr10	104438727	104439367
chr10	104560645	104564478
chr10	104964026	104966141
chr10	104990208	104992956
chr10	105395648	105397039
chr10	105420810	105422046
chr10	105593369	105594058
chr10	105817806	105819121
chr10	105827038	105828119
chr10	105836023	105837429
chr10	106013111	106014545
chr10	106087396	106092834
chr10	108671790	108674151
chr10	111693564	111696149
chr10	111762642	111763969
chr10	111766838	111769023
chr10	112247261	112247875
chr10	112289267	112291060
chr10	112895797	112898284
chr10	114437410	114440778
chr10	114571467	114572945
chr10	114591543	114593000
chr10	114646483	114646995
chr10	114658033	114659517
chr10	114812701	114814485
chr10	114817526	114819065
chr10	114846640	114847706
chr10	114892101	114896336
chr10	115375992	115377044
chr10	116286173	116287127
chr10	118594858	118596687
chr10	119103546	119108460
chr10	121076515	121077104
chr10	121446345	121449064
chr10	121545179	121546686
chr10	121577490	121579277
chr10	121886883	121888247
chr10	123047487	123049857
chr10	123097906	123101250
chr10	123218842	123219968
chr10	123299488	123303781
chr10	123337945	123341086
chr10	123649685	123652216
chr10	123921925	123923773
chr10	123938482	123942690
chr10	124101552	124103058
chr10	124633923	124637865
chr10	124776727	124778319
chr10	124779826	124780215
chr10	125217591	125221386
chr10	125366319	125368377
chr10	125399451	125400588
chr10	125779268	125781647
chr10	125824796	125826456
chr10	126157269	126159874
chr10	126315210	126315753
chr10	126822356	126825337
chr10	127840598	127844893
chr10	127864029	127867292
chr10	130338972	130340263
chr10	132799774	132801972
chr10	132846222	132848461
chr10	133508563	133509945
chr10	134220563	134223242
chr10	134232156	134233856
chr10	134555698	134557082
chr10	134559829	134561077
chr10	134963934	134966263
chr11	267628	268996
chr11	333685	334919
chr11	339530	342612
chr11	355295	356488
chr11	469341	470263
chr11	638774	639945
chr11	829541	830251
chr11	910316	912069
chr11	942705	947011
chr11	2025062	2026876
chr11	2554687	2555167
chr11	2713838	2716102
chr11	2883863	2884761
chr11	2913151	2914376
chr11	3180851	3182552
chr11	3209845	3211314
chr11	3463361	3465146
chr11	3604958	3605572
chr11	3829308	3830142
chr11	3846516	3849239
chr11	6343900	6345795
chr11	6627810	6628261
chr11	7593188	7594012
chr11	7597834	7599241
chr11	7694815	7695475
chr11	7927472	7929426
chr11	8263348	8264291
chr11	8709388	8711505
chr11	8719710	8723554
chr11	8860394	8863388
chr11	9384925	9386669
chr11	9527685	9529749
chr11	9539751	9541171
chr11	9647409	9650473
chr11	9883938	9885215
chr11	9943633	9945973
chr11	10371222	10377279
chr11	12701635	12702968
chr11	12744906	12746262
chr11	12824091	12825395
chr11	12849104	12852121
chr11	12882604	12888009
chr11	12935192	12936722
chr11	14352278	14352480
chr11	14356292	14365210
chr11	15573549	15575811
chr11	15579412	15581634
chr11	16919263	16919558
chr11	16999017	17000554
chr11	19733548	19734187
chr11	19791870	19795011
chr11	19797892	19799881
chr11	19824068	19825940
chr11	19835443	19842420
chr11	19848408	19849808
chr11	19893816	19895218
chr11	19973330	19976009
chr11	20042891	20045487
chr11	20086322	20087596
chr11	20495782	20496522
chr11	20565699	20567002
chr11	27463712	27467681
chr11	27648522	27659927
chr11	27739475	27741247
chr11	30580356	30583238
chr11	31442214	31444296
chr11	34255372	34256383
chr11	36054601	36055688
chr11	36091624	36093092
chr11	36112750	36115531
chr11	36125937	36128181
chr11	36129950	36134239
chr11	41477434	41479048
chr11	41518321	41521200
chr11	42255681	42256681
chr11	43975110	43977490
chr11	44263503	44267361
chr11	44691231	44694447
chr11	44819181	44820847
chr11	44965084	44966937
chr11	44982173	44986053
chr11	45077781	45078962
chr11	45103801	45108257
chr11	46003398	46005453
chr11	46015063	46017362
chr11	46021357	46024902
chr11	46071128	46072173
chr11	46263941	46265563
chr11	46315373	46318982
chr11	46358535	46362159
chr11	46364019	46367282
chr11	46477828	46479144
chr11	46857158	46857851
chr11	46928162	46928930
chr11	46933522	46935719
chr11	47278622	47280111
chr11	47421419	47423078
chr11	47995279	47996559
chr11	57050542	57051756
chr11	57078510	57079539
chr11	57132282	57133431
chr11	57266892	57267774
chr11	57404750	57408655
chr11	57544940	57550194
chr11	57635524	57636955
chr11	58690510	58691170
chr11	58695088	58696385
chr11	59193485	59194768
chr11	59522541	59523546
chr11	61267096	61268042
chr11	61355229	61356147
chr11	61393876	61395102
chr11	61600927	61602856
chr11	61690617	61691769
chr11	61738900	61740432
chr11	62275480	62276668
chr11	62319522	62321671
chr11	62646820	62650583
chr11	62676046	62677475
chr11	63294818	63302119
chr11	63380916	63382306
chr11	63528036	63532580
chr11	63535125	63537053
chr11	63614383	63615977
chr11	63656008	63656374
chr11	63676423	63678665
chr11	63765662	63766933
chr11	63791439	63793437
chr11	63795715	63796047
chr11	64092151	64092670
chr11	64334023	64334923
chr11	64833790	64835170
chr11	64863320	64864170
chr11	64979403	64982191
chr11	65084152	65085191
chr11	65185287	65190541
chr11	65244263	65245637
chr11	65252703	65257883
chr11	65264231	65266961
chr11	65374093	65375140
chr11	65419535	65421331
chr11	65712740	65713753
chr11	66079452	66081521
chr11	66181155	66182738
chr11	66577203	66581229
chr11	66673216	66674555
chr11	66769342	66770952
chr11	67006235	67008935
chr11	67037539	67038539
chr11	67044162	67045688
chr11	67120465	67121915
chr11	67231931	67233192
chr11	67370209	67371612
chr11	67387576	67389488
chr11	67709160	67712150
chr11	67894234	67897349
chr11	68095807	68099012
chr11	68108884	68111292
chr11	68460966	68462904
chr11	68889863	68891281
chr11	69335776	69336921
chr11	69472520	69473992
chr11	69974233	69975519
chr11	69987144	69988317
chr11	70157962	70159515
chr11	70492341	70494467
chr11	70956310	70960177
chr11	71749210	71753930
chr11	72119838	72121291
chr11	72245614	72246395
chr11	72416705	72418013
chr11	72462749	72464056
chr11	72911044	72911998
chr11	73239566	73240742
chr11	73248500	73250947
chr11	75265050	75266073
chr11	75294021	75295554
chr11	75374224	75374948
chr11	76163719	76168697
chr11	76221142	76222256
chr11	77167384	77169750
chr11	77258419	77260473
chr11	77463199	77465220
chr11	77733558	77734527
chr11	78260174	78261992
chr11	78579331	78581590
chr11	78639874	78640450
chr11	78651300	78653439
chr11	79181971	79185949
chr11	79197018	79197766
chr11	81131486	81132739
chr11	83435066	83437066
chr11	84633314	84634180
chr11	85057432	85060143
chr11	85181314	85183282
chr11	86634725	86636387
chr11	87002791	87004348
chr11	88032789	88036032
chr11	88039637	88046859
chr11	92043287	92046664
chr11	92049675	92052121
chr11	92803371	92808285
chr11	92846694	92851958
chr11	93210462	93212241
chr11	93851651	93855002
chr11	94379342	94386153
chr11	94987231	94989958
chr11	95070083	95072918
chr11	95092908	95094714
chr11	95913314	95915609
chr11	96463458	96464770
chr11	99288279	99291829
chr11	99293076	99295417
chr11	100589159	100591193
chr11	100596122	100598719
chr11	100606122	100607878
chr11	100612550	100614484
chr11	100660705	100664013
chr11	100698118	100699581
chr11	102066907	102069998
chr11	102078374	102080788
chr11	102483620	102485133
chr11	107862515	107863663
chr11	111807306	111810018
chr11	111852184	111855196
chr11	112692407	112694249
chr11	113499315	113500566
chr11	113717399	113722307
chr11	114348183	114350626
chr11	115398143	115399510
chr11	115419416	115420469
chr11	116314472	116318769
chr11	116371964	116373038
chr11	116557418	116559368
chr11	118485442	118487093
chr11	118491413	118492890
chr11	118504742	118507012
chr11	118584908	118593787
chr11	118778624	118785572
chr11	118787163	118793502
chr11	118798963	118801384
chr11	118900835	118901556
chr11	119207998	119209131
chr11	119248252	119249889
chr11	119291507	119294565
chr11	119834634	119835970
chr11	119926072	119930535
chr11	120125821	120126783
chr11	120372717	120375259
chr11	120425619	120426586
chr11	121106740	121108190
chr11	121168158	121169559
chr11	121242026	121244978
chr11	121259861	121260892
chr11	121275399	121280028
chr11	121336516	121338197
chr11	121348857	121350886
chr11	121670168	121674616
chr11	123058576	123059912
chr11	123363933	123365479
chr11	123406464	123409312
chr11	123643815	123650204
chr11	124745816	124746993
chr11	125132556	125133770
chr11	125240203	125242306
chr11	125311746	125315184
chr11	125385397	125388043
chr11	125952051	125953224
chr11	125973772	125974957
chr11	126015986	126017698
chr11	126455570	126456451
chr11	128451472	128453523
chr11	128603009	128604392
chr11	129084771	129086551
chr11	129122022	129125245
chr11	129152766	129153365
chr11	130164830	130166992
chr11	130247223	130249933
chr11	130252304	130254710
chr11	130273012	130274063
chr11	130630048	130631187
chr11	131087293	131089436
chr11	131091450	131094861
chr11	131509895	131511554
chr11	131526153	131527316
chr11	131734496	131737143
chr11	131758787	131761079
chr11	131851204	131852964
chr11	132321302	132322570
chr11	133723812	133725304
chr11	133820903	133821989
chr11	133906432	133908021
chr11	134600308	134602071
chr11	134858647	134865752
chr12	618631	620371
chr12	1163239	1166622
chr12	2298338	2300330
chr12	2306094	2308584
chr12	3072019	3073649
chr12	3107388	3109064
chr12	3194085	3194381
chr12	4131082	4136112
chr12	4139964	4141357
chr12	4242527	4245281
chr12	4273458	4274632
chr12	4311898	4314634
chr12	4548842	4550937
chr12	4559058	4561162
chr12	5313121	5314267
chr12	5355117	5355469
chr12	5588611	5590611
chr12	6166742	6167155
chr12	6193422	6194419
chr12	6313611	6315309
chr12	6322680	6325924
chr12	6377510	6379111
chr12	6430353	6434799
chr12	6444173	6447421
chr12	6721528	6725055
chr12	7013283	7014406
chr12	7070026	7074844
chr12	7949006	7954169
chr12	8055737	8060323
chr12	8190849	8191952
chr12	8529041	8531939
chr12	8959712	8968897
chr12	9516563	9518153
chr12	9599775	9601363
chr12	9800015	9801766
chr12	10515990	10518709
chr12	10869115	10871431
chr12	11756671	11758704
chr12	11760101	11764163
chr12	11965018	11966957
chr12	12122834	12123878
chr12	12161487	12163284
chr12	12210677	12212166
chr12	12239217	12241227
chr12	13143307	13145965
chr12	13157947	13158966
chr12	13181465	13182240
chr12	13239622	13243114
chr12	13408800	13409854
chr12	13901770	13902501
chr12	14094378	14094799
chr12	14408961	14414971
chr12	14419621	14421622
chr12	14436097	14437693
chr12	14536931	14539838
chr12	14857216	14868414
chr12	18905021	18907350
chr12	19040568	19041212
chr12	19124100	19126495
chr12	19156251	19159753
chr12	19337124	19340076
chr12	19562388	19565110
chr12	21476536	21478968
chr12	23737992	23739765
chr12	24460891	24463450
chr12	24530691	24534139
chr12	25409618	25411174
chr12	26662399	26665114
chr12	26796182	26797371
chr12	29222763	29225830
chr12	29380231	29382993
chr12	30945643	30949650
chr12	31413469	31413851
chr12	31513582	31516843
chr12	31520838	31525469
chr12	31536104	31542116
chr12	31659334	31662455
chr12	31670317	31673424
chr12	32165601	32167764
chr12	32168778	32171236
chr12	32436916	32439922
chr12	32605175	32611287
chr12	32653817	32656180
chr12	32720095	32720446
chr12	38447018	38447281
chr12	39786845	39788982
chr12	42312716	42314085
chr12	43149508	43151831
chr12	44822132	44822744
chr12	44974530	44976925
chr12	45470212	45472628
chr12	45625073	45629934
chr12	46653658	46655974
chr12	46772282	46773332
chr12	46776074	46782064
chr12	47062673	47065132
chr12	47615195	47619931
chr12	48204121	48208192
chr12	48212468	48215267
chr12	48430957	48432077
chr12	48535469	48538527
chr12	49161627	49162801
chr12	49275932	49278497
chr12	49358132	49359954
chr12	49658058	49659730
chr12	50086388	50087353
chr12	50091513	50093376
chr12	50202366	50204485
chr12	51418476	51420761
chr12	51640521	51642276
chr12	52221729	52223844
chr12	52230169	52231290
chr12	52256736	52259385
chr12	52518481	52520789
chr12	53297398	53298804
chr12	53447727	53448260
chr12	53609941	53619548
chr12	53635295	53636137
chr12	53715131	53716007
chr12	53764196	53765886
chr12	53886080	53887458
chr12	53889779	53890652
chr12	54090339	54090690
chr12	54557917	54558382
chr12	54651150	54656475
chr12	54745600	54747584
chr12	54750727	54753702
chr12	54778181	54781843
chr12	55076024	55078335
chr12	55390965	55392748
chr12	56101258	56102671
chr12	56131283	56132241
chr12	56207408	56208482
chr12	56413714	56416104
chr12	56521301	56522590
chr12	57118108	57119645
chr12	57487293	57488806
chr12	57503810	57506205
chr12	57528725	57530420
chr12	57636627	57637244
chr12	57848002	57850024
chr12	58235927	58236921
chr12	58245983	58247405
chr12	58818539	58820447
chr12	59715118	59724579
chr12	61897135	61899217
chr12	61959474	61961083
chr12	62333320	62335664
chr12	63022705	63023688
chr12	63049484	63051496
chr12	63052525	63055140
chr12	63122163	63124263
chr12	63307897	63308178
chr12	65016898	65018151
chr12	65084830	65087155
chr12	65385242	65387718
chr12	66287252	66293548
chr12	66820179	66822096
chr12	66889477	66893747
chr12	68165026	68167282
chr12	69561006	69562293
chr12	69721853	69722896
chr12	69724515	69725856
chr12	70324883	70329863
chr12	72340237	72344416
chr12	73004068	73006833
chr12	74934382	74936562
chr12	76025626	76029533
chr12	76412154	76412657
chr12	76448333	76450157
chr12	78622758	78624402
chr12	80067160	80068151
chr12	80177294	80179496
chr12	81476368	81478109
chr12	85398005	85399807
chr12	86341070	86345506
chr12	87335686	87341225
chr12	89351326	89353172
chr12	89491545	89493428
chr12	92500566	92503278
chr12	93977027	93979373
chr12	94009994	94011338
chr12	94133886	94137566
chr12	94654030	94656596
chr12	94697626	94700947
chr12	95592745	95593474
chr12	95596734	95602028
chr12	95931284	95935577
chr12	95966215	95969233
chr12	96004522	96006021
chr12	97819392	97821722
chr12	97952244	97953202
chr12	97955707	97957003
chr12	100544512	100546609
chr12	101346699	101348636
chr12	102215045	102218180
chr12	105484331	105487156
chr12	106501032	106503280
chr12	106525638	106528553
chr12	107153405	107154480
chr12	107160103	107163863
chr12	108028183	108030150
chr12	108038590	108040954
chr12	108535076	108536540
chr12	108566339	108569628
chr12	108628638	108630386
chr12	108709021	108711146
chr12	109031053	109033504
chr12	109084887	109086361
chr12	109195465	109196710
chr12	109894930	109901935
chr12	111374009	111375555
chr12	111849336	111850240
chr12	111859594	111860120
chr12	112304232	112308803
chr12	113054226	113055594
chr12	113213615	113216728
chr12	113682618	113684752
chr12	113952297	113953974
chr12	114023838	114027073
chr12	114298078	114301631
chr12	114366260	114367825
chr12	114711962	114715415
chr12	116309607	116311727
chr12	116818952	116820656
chr12	116863922	116865925
chr12	116971262	116972462
chr12	116977328	116978311
chr12	118973912	118977151
chr12	119312535	119313549
chr12	119526282	119528312
chr12	119639108	119642359
chr12	119673097	119675264
chr12	120530297	120533153
chr12	120665712	120670687
chr12	120798738	120800772
chr12	120826159	120827997
chr12	120831340	120833129
chr12	121106563	121107238
chr12	121904754	121905850
chr12	122028358	122029188
chr12	122248875	122250830
chr12	122501810	122502608
chr12	122710004	122710599
chr12	122884261	122885345
chr12	123375806	123377000
chr12	123638134	123639363
chr12	124614739	124616670
chr12	124802504	124803874
chr12	124917584	124919854
chr12	124996977	124998856
chr12	125002569	125003874
chr12	125317991	125319185
chr12	125764968	125766244
chr12	125813286	125816107
chr12	125829656	125832413
chr12	126467471	126469213
chr12	126717623	126718991
chr12	128078342	128080593
chr12	129823116	129824558
chr12	130255146	130258155
chr12	130310969	130313255
chr12	130355683	130358786
chr12	130480921	130482775
chr12	131333562	131335637
chr12	131337428	131339507
chr12	131714305	131714881
chr12	132108833	132109957
chr12	132206203	132209842
chr12	132212334	132215683
chr12	132258205	132260144
chr12	132472995	132476874
chr12	133423939	133425217
chr12	133463627	133466404
chr13	21572074	21573255
chr13	21696567	21699507
chr13	21900204	21902286
chr13	22809045	22810229
chr13	23453848	23457129
chr13	24204503	24207814
chr13	25709985	25712632
chr13	25727256	25728590
chr13	26550381	26552850
chr13	27049009	27051199
chr13	28380555	28381799
chr13	28394875	28396397
chr13	28596740	28598063
chr13	28623962	28625289
chr13	29001171	29006949
chr13	29011008	29015690
chr13	29028623	29032074
chr13	29104397	29105969
chr13	30537935	30539224
chr13	30625667	30628509
chr13	30688990	30689250
chr13	30995409	30996827
chr13	31019408	31020926
chr13	31437514	31438785
chr13	31799968	31800709
chr13	32236396	32240061
chr13	33787293	33788018
chr13	33832827	33834133
chr13	33859597	33860290
chr13	35389671	35391760
chr13	35474031	35475214
chr13	35486915	35490542
chr13	36429035	36433258
chr13	36560476	36563845
chr13	36570131	36570591
chr13	37092823	37094665
chr13	37352033	37353274
chr13	37771873	37773740
chr13	37775431	37776815
chr13	38487536	38494468
chr13	39376995	39378444
chr13	39597008	39601090
chr13	40063229	40065054
chr13	40067579	40069454
chr13	40072184	40073759
chr13	41223054	41228448
chr13	41245449	41250058
chr13	41253528	41257208
chr13	43165458	43169774
chr13	43442248	43450659
chr13	43889682	43894675
chr13	43932702	43934662
chr13	44651458	44654277
chr13	44976916	44980075
chr13	47686608	47687511
chr13	49166379	49169909
chr13	49594631	49596130
chr13	50209183	50210831
chr13	51720995	51724065
chr13	51741369	51751892
chr13	51815909	51820031
chr13	51874923	51880053
chr13	51997889	52001907
chr13	52161955	52164216
chr13	52219432	52221169
chr13	53424976	53427105
chr13	53528359	53531649
chr13	54929208	54933267
chr13	55571737	55577969
chr13	55611443	55615661
chr13	55818865	55819534
chr13	56010740	56011883
chr13	56149059	56160447
chr13	59982130	59984656
chr13	60020684	60023617
chr13	60052541	60055268
chr13	60161049	60163346
chr13	60238643	60240269
chr13	60324281	60325355
chr13	60366806	60368463
chr13	61145832	61147516
chr13	61156470	61160653
chr13	61753336	61755048
chr13	61757309	61759475
chr13	72333269	72334856
chr13	74275413	74277062
chr13	74610057	74611692
chr13	76375493	76379177
chr13	76399064	76400063
chr13	77622469	77624285
chr13	78425825	78432245
chr13	79860629	79864007
chr13	80356225	80357651
chr13	80932847	80934757
chr13	81713937	81716132
chr13	82444907	82451781
chr13	91999105	92002605
chr13	95200776	95202661
chr13	95357733	95362018
chr13	95476519	95478930
chr13	96946775	96949356
chr13	97918746	97920785
chr13	98850926	98854902
chr13	98977640	98981532
chr13	99127548	99128217
chr13	99136296	99137784
chr13	99144373	99145722
chr13	99215282	99215926
chr13	99527035	99529241
chr13	99589707	99591054
chr13	100308619	100316049
chr13	100333338	100334415
chr13	100337723	100344115
chr13	100345400	100347266
chr13	100354096	100359451
chr13	100369715	100375480
chr13	100376657	100379987
chr13	100385262	100387111
chr13	100394238	100401169
chr13	100449511	100451290
chr13	100457291	100458300
chr13	100505552	100507198
chr13	100543909	100545855
chr13	100649342	100650476
chr13	100799281	100802194
chr13	100845899	100849422
chr13	101009754	101010665
chr13	101161366	101163976
chr13	101766752	101775850
chr13	105931052	105931911
chr13	106751830	106754494
chr13	106796245	106797368
chr13	107332954	107334364
chr13	107447989	107449980
chr13	107509920	107512695
chr13	107569889	107571229
chr13	110778718	110779792
chr13	111136708	111140372
chr13	111358038	111359121
chr13	111714889	111717273
chr13	111863373	111865235
chr13	111866507	111868167
chr13	112285379	112285863
chr13	112727144	112728540
chr13	112812863	112818771
chr13	113364691	113367507
chr13	113369282	113370572
chr13	113385877	113390623
chr13	113559465	113561093
chr13	113870156	113871765
chr13	114030055	114032532
chr13	114270496	114272195
chr13	114561684	114564458
chr13	114877200	114878312
chr13	114994729	114997040
chr14	21045636	21047836
chr14	21240232	21244377
chr14	21560947	21563548
chr14	21776088	21777953
chr14	21991921	21999322
chr14	22020610	22026999
chr14	23355830	23356924
chr14	23445677	23448050
chr14	23475581	23477034
chr14	23539154	23542201
chr14	23623372	23625176
chr14	23628531	23631869
chr14	23719814	23723268
chr14	23951338	23955912
chr14	23963061	23964105
chr14	24005472	24009437
chr14	24012686	24021493
chr14	25410404	25413196
chr14	30997456	30999486
chr14	31159603	31161153
chr14	31465632	31467932
chr14	31528505	31530000
chr14	34401825	34403092
chr14	34405465	34409251
chr14	35805616	35807058
chr14	35866398	35867938
chr14	37636341	37638528
chr14	38462515	38465129
chr14	38994412	38995385
chr14	44341064	44342947
chr14	47834811	47835810
chr14	47907464	47908300
chr14	48735577	48738660
chr14	51604876	51606022
chr14	52312441	52314418
chr14	53301155	53302681
chr14	53821525	53823830
chr14	54207941	54209573
chr14	54828132	54830603
chr14	55143485	55145173
chr14	55150714	55151953
chr14	55568415	55571000
chr14	56266062	56268233
chr14	56424007	56426636
chr14	56555370	56555757
chr14	56595471	56596546
chr14	57199835	57200372
chr14	57271564	57275583
chr14	57313445	57314728
chr14	57365443	57371175
chr14	57385403	57386847
chr14	57495790	57496941
chr14	59436521	59438400
chr14	60714432	60717371
chr14	60783158	60786112
chr14	61146035	61147626
chr14	61224934	61228969
chr14	61568061	61571132
chr14	61704117	61706645
chr14	61932774	61933991
chr14	61967699	61970871
chr14	62075909	62076652
chr14	64356979	64359383
chr14	64857920	64859439
chr14	65039003	65040453
chr14	65181830	65183621
chr14	65422054	65423831
chr14	65441189	65441800
chr14	65721530	65723431
chr14	68007487	68009363
chr14	68399585	68402568
chr14	68407630	68408790
chr14	68665903	68666138
chr14	68725635	68729208
chr14	68806553	68807851
chr14	68915743	68917498
chr14	68936524	68939561
chr14	69095179	69096478
chr14	70104021	70105861
chr14	70124481	70125834
chr14	70178294	70181635
chr14	70454303	70454964
chr14	70696471	70697540
chr14	70937334	70939237
chr14	71112295	71115335
chr14	71119427	71123369
chr14	71173773	71177325
chr14	72113242	72115803
chr14	73750493	73751476
chr14	73752732	73754946
chr14	73957310	73958342
chr14	74207740	74209073
chr14	74226525	74227524
chr14	74791783	74795518
chr14	74812767	74818015
chr14	74827895	74829763
chr14	74867219	74868805
chr14	74895132	74897080
chr14	74967102	74968369
chr14	75351400	75354205
chr14	75725306	75726378
chr14	75760567	75762832
chr14	75918737	75920712
chr14	76096064	76098750
chr14	76579239	76581688
chr14	76605181	76605972
chr14	76780108	76780905
chr14	77389174	77391933
chr14	77412934	77415196
chr14	77420780	77425017
chr14	77426611	77429364
chr14	77434653	77435911
chr14	77459839	77462162
chr14	77489012	77492817
chr14	77498784	77500807
chr14	77505935	77508822
chr14	77553918	77555636
chr14	77570900	77573198
chr14	77575046	77578746
chr14	77779457	77780965
chr14	77802522	77805821
chr14	79843348	79846168
chr14	81780207	81783189
chr14	81790137	81791104
chr14	84171663	84173713
chr14	89605784	89606449
chr14	89758079	89765267
chr14	89804323	89807277
chr14	89816394	89820248
chr14	89894643	89896482
chr14	89905182	89911273
chr14	90186811	90188673
chr14	90377550	90378536
chr14	90768648	90770326
chr14	90920116	90921174
chr14	90976211	90977439
chr14	91070630	91072757
chr14	91106653	91109980
chr14	91579663	91581733
chr14	91770037	91770646
chr14	91814701	91816477
chr14	91860200	91864369
chr14	91879356	91881773
chr14	93506777	93508154
chr14	93516879	93520421
chr14	94153504	94155823
chr14	94862913	94865236
chr14	95591696	95592654
chr14	95664763	95666124
chr14	95826966	95828674
chr14	96063515	96064784
chr14	96381108	96382265
chr14	96443667	96448669
chr14	96458915	96460836
chr14	96796261	96798750
chr14	96978897	96979678
chr14	97491152	97493083
chr14	97853188	97854203
chr14	97879513	97881435
chr14	99701389	99701882
chr14	99711290	99713616
chr14	99724658	99725137
chr14	99878225	99880318
chr14	99968849	99970730
chr14	99988216	99990569
chr14	99996969	99997659
chr14	100028618	100029288
chr14	100129752	100131381
chr14	100210524	100211187
chr14	100338347	100340319
chr14	100354484	100356337
chr14	100687481	100690018
chr14	100750896	100752155
chr14	100876645	100877023
chr14	101305148	101307770
chr14	102383777	102385586
chr14	102413972	102415111
chr14	102552852	102555218
chr14	102876152	102879651
chr14	103051563	103051848
chr14	103096047	103097280
chr14	103128630	103130437
chr14	103299090	103300815
chr14	103304213	103305097
chr14	104007773	104010721
chr14	104338477	104339099
chr14	104614713	104617105
chr14	104636064	104638695
chr14	104757435	104758411
chr14	105142937	105145449
chr14	105146994	105149927
chr15	25101169	25105735
chr15	25143094	25145830
chr15	25164555	25166093
chr15	25726446	25727123
chr15	26327609	26328399
chr15	26374295	26375993
chr15	26379390	26379684
chr15	26479516	26482185
chr15	26486194	26489658
chr15	26875865	26877492
chr15	26896366	26897654
chr15	26935341	26937899
chr15	27007002	27014539
chr15	27419981	27422183
chr15	29637446	29638881
chr15	29825130	29826631
chr15	30181039	30182114
chr15	30277377	30278113
chr15	31213214	31216733
chr15	31439794	31444812
chr15	31598149	31600252
chr15	33190787	33192617
chr15	33359902	33361287
chr15	33376058	33376785
chr15	34505751	34507502
chr15	35311017	35314313
chr15	35352715	35357184
chr15	36381972	36383669
chr15	36698314	36699358
chr15	37045115	37046726
chr15	37336797	37339615
chr15	37386621	37387852
chr15	38349516	38352213
chr15	39505126	39507603
chr15	40100035	40102135
chr15	40175786	40185104
chr15	40380750	40381872
chr15	40383579	40385547
chr15	40416037	40418076
chr15	40446358	40449366
chr15	40618914	40621231
chr15	40845831	40847140
chr15	41030579	41032526
chr15	41233655	41234536
chr15	41555350	41556904
chr15	41853649	41857557
chr15	41859198	41861475
chr15	41952251	41953149
chr15	43182323	43183863
chr15	43783806	43785903
chr15	44083745	44085582
chr15	44219410	44221177
chr15	44732924	44733763
chr15	45458614	45459769
chr15	48069251	48071931
chr15	48589056	48593303
chr15	48595107	48597263
chr15	48731598	48733305
chr15	52553338	52555417
chr15	52683817	52685579
chr15	53035966	53039932
chr15	53043505	53044445
chr15	53095937	53098536
chr15	53916847	53919335
chr15	57488563	57492952
chr15	57543695	57546149
chr15	57598141	57599480
chr15	57655590	57657239
chr15	57676278	57681804
chr15	57769762	57771102
chr15	59639398	59640812
chr15	59645654	59648064
chr15	60287248	60291667
chr15	60298261	60299098
chr15	60301030	60304535
chr15	60409794	60411646
chr15	60942024	60943420
chr15	61095714	61099053
chr15	61294867	61297343
chr15	61302428	61305853
chr15	61460867	61463540
chr15	62757181	62757927
chr15	63050118	63052478
chr15	63140514	63143819
chr15	63205830	63208292
chr15	63367132	63370727
chr15	63380413	63381690
chr15	63502244	63503416
chr15	63547803	63549428
chr15	63827844	63831421
chr15	63851483	63853009
chr15	64053883	64058617
chr15	64170922	64171511
chr15	64926192	64928495
chr15	65023737	65025187
chr15	65042474	65042822
chr15	65097995	65104941
chr15	65158093	65159333
chr15	65166376	65167722
chr15	65185793	65187506
chr15	65271413	65272725
chr15	65375367	65376565
chr15	65657261	65662211
chr15	65706774	65710293
chr15	66123944	66126652
chr15	66315935	66319923
chr15	66359403	66360141
chr15	66471115	66474041
chr15	66695491	66698191
chr15	66762468	66767732
chr15	66963181	66964271
chr15	67062410	67063580
chr15	67065669	67067156
chr15	67321808	67323560
chr15	67383655	67385053
chr15	67441708	67442907
chr15	67457485	67458879
chr15	69377579	69384476
chr15	70373552	70376579
chr15	70923670	70926065
chr15	71495102	71497006
chr15	71629400	71630246
chr15	71677484	71680565
chr15	71903263	71904610
chr15	72098661	72100044
chr15	72942140	72943509
chr15	73679324	73681126
chr15	74078478	74079739
chr15	74214582	74215430
chr15	74378391	74379778
chr15	74494354	74497060
chr15	74501004	74502178
chr15	74505982	74507664
chr15	74666357	74667090
chr15	74822414	74824774
chr15	75570321	75571685
chr15	75865264	75866947
chr15	75932010	75933584
chr15	77789427	77791009
chr15	77801449	77803587
chr15	77829689	77830532
chr15	77913878	77917194
chr15	77919466	77920353
chr15	77923045	77926954
chr15	78412825	78413586
chr15	78608513	78609636
chr15	78687158	78688425
chr15	78933379	78933968
chr15	79163993	79167366
chr15	80987158	80987916
chr15	81258818	81260617
chr15	82558497	82559961
chr15	85145979	85147958
chr15	85277796	85279011
chr15	85503326	85504688
chr15	86293742	86296275
chr15	86779632	86780831
chr15	88578740	88580587
chr15	89083292	89085183
chr15	89181553	89182482
chr15	89427831	89428688
chr15	89440381	89442397
chr15	89527182	89539045
chr15	89541365	89544855
chr15	89546207	89547496
chr15	89740570	89741414
chr15	90602233	90603590
chr15	90604887	90607490
chr15	90695266	90696524
chr15	90743847	90745182
chr15	90935081	90938240
chr15	90955351	90958256
chr15	91152741	91153318
chr15	92490296	92492598
chr15	92660456	92662442
chr15	92701012	92704880
chr15	93188456	93192464
chr15	93361758	93365866
chr15	93373320	93376733
chr15	93603099	93607676
chr15	93613988	93617121
chr15	93821312	93824586
chr15	94019665	94021546
chr15	95302294	95304665
chr15	95586269	95589842
chr15	97242620	97243691
chr15	97245925	97247154
[truncated: 3,872 more rows]
