# Supplementary material for: PEDLA: predicting enhancers with a deep learning-based algorithmic framework
Source: Sci Rep. 2016 Jun 22;6:28517. doi: 10.1038/srep28517 (PMC4916453; doi:10.1038/srep28517)
Supplement: Supplementary Table 3 [file srep28517-s4.xlsx]

## Sheet: Performance
Supplementary Table S3. Performance comparisons of various structures of PEDLA using 5-fold cross-validation in both the training set and test set.
Structure of PEDLA	Training set						Test set
	Accuracy	GM	F1-score	Sensitivity	Specificity	Precision	Accuracy	GM	F1-score	Sensitivity	Specificity	Precision
[10]	0.971843	0.975482	0.865081	0.979971	0.971021	0.774484	0.971281	0.974354	0.86251	0.978167	0.970576	0.771446
[50]	0.965879	0.974205	0.842211	0.984557	0.963989	0.736728	0.9651	0.973293	0.839293	0.983508	0.963218	0.732817
[100]	0.967076	0.974332	0.846792	0.98336	0.965429	0.744648	0.966054	0.973292	0.842733	0.982306	0.964392	0.738748
[500]	0.970751	0.974666	0.86125	0.979533	0.969864	0.769738	0.969658	0.972846	0.856685	0.976868	0.968911	0.764128
[10 10]	0.968554	0.974179	0.852324	0.981161	0.967273	0.754116	0.96757	0.972852	0.847915	0.979397	0.966385	0.748536
[10 50]	0.974418	0.971335	0.875378	0.967723	0.975104	0.801373	0.973913	0.970229	0.873229	0.965939	0.974691	0.798901
[10 100]	0.972144	0.971355	0.866847	0.970566	0.972311	0.786325	0.971885	0.969732	0.865546	0.967335	0.972313	0.786055
[10 500]	0.973278	0.974425	0.870856	0.975871	0.973015	0.7869	0.972839	0.973084	0.86871	0.973415	0.972777	0.784922
[50 10]	0.961381	0.971177	0.825908	0.983478	0.959143	0.714517	0.960237	0.969677	0.82121	0.981595	0.958063	0.708399
[50 50]	0.966815	0.97424	0.845654	0.983466	0.965125	0.7424	0.966421	0.973189	0.843677	0.981575	0.964889	0.740397
[50 100]	0.969137	0.974132	0.854988	0.980365	0.967996	0.759525	0.968454	0.973333	0.851975	0.979387	0.967355	0.755353
[50 500]	0.962665	0.971418	0.831304	0.982422	0.960664	0.723705	0.962074	0.970048	0.828789	0.98009	0.960239	0.72101
[100 10]	0.969838	0.973968	0.857447	0.979118	0.968893	0.763792	0.969218	0.97256	0.854332	0.976706	0.968477	0.760562
[100 50]	0.976282	0.969412	0.883061	0.961294	0.977794	0.819467	0.976013	0.968297	0.881271	0.959135	0.977746	0.817946
[100 100]	0.970058	0.971619	0.858176	0.9737	0.969699	0.769877	0.969139	0.969857	0.854629	0.970986	0.968909	0.765936
[100 500]	0.959563	0.970382	0.821909	0.984029	0.95708	0.710585	0.958533	0.969119	0.817358	0.982505	0.956113	0.704715
[500 10]	0.975339	0.972059	0.879337	0.968186	0.97606	0.807226	0.974338	0.969237	0.874443	0.963111	0.975492	0.802717
[500 50]	0.97041	0.972583	0.859511	0.975362	0.969911	0.770161	0.969264	0.970406	0.854426	0.972003	0.968968	0.764047
[500 100]	0.972225	0.973297	0.866908	0.974695	0.971969	0.782049	0.971593	0.971833	0.863637	0.97218	0.971558	0.778608
[500 500]	0.977393	0.972209	0.887403	0.965938	0.978555	0.821197	0.976527	0.969748	0.883061	0.961602	0.978032	0.816926
[n1] means that the structure of PEDLA consists of one hidden layer which has n1 hidden units
[n1 n2] means that the structure of PEDLA consists of two hidden layers of which layer 1 and layer 2 has n1 and n2 hidden units, respectively
The performance indictors are calculated using 5-fold cross-validation
The optimal structure model in terms of accuracy is indicated in red color which consists of two hidden layers and each layer has 500 hidden units
