# Supplementary material for: PEDLA: predicting enhancers with a deep learning-based algorithmic framework
Source: Sci Rep. 2016 Jun 22;6:28517. doi: 10.1038/srep28517 (PMC4916453; doi:10.1038/srep28517)
Supplement: Supplementary Table 4 [file srep28517-s5.xlsx]

## Sheet: training22 test20
Supplementary Table S4. Twenty-two training cell types/tissues and twenty independent test cell types/tissues selected for training and evaluation of PEDLA.
	Index	Cell type/Tissue	Number of enhancers	Lineage	Tissue/Organ	Karyotype	Project
Training set	1	H1_cell_line	5870	inner cell mass	embryonic stem cell	normal	RoadMap
	2	Gm12878	8579	mesoderm	blood	normal	ENCODE
	3	K562	6693	mesoderm	blood	cancer	ENCODE
	4	Helas3	13424	ectoderm	cervix	cancer	ENCODE
	5	Huvec	15664	mesoderm	blood vessel	normal	ENCODE
	6	Monocd14ro1746	18920	mesoderm	monocytes	normal	ENCODE
	7	Hmec	12578	ectoderm	breast	normal	ENCODE
	8	Hsmm	9034	mesoderm	muscle	normal	ENCODE
	9	Nha	12264	ectoderm	brain	normal	ENCODE
	10	Nhdfad	8525	mesoderm	skin	normal	ENCODE
	11	Osteobl	22701	mesoderm	bone	normal	ENCODE
	12	IMR90_cell_line	24256	endoderm	lung	normal	RoadMap
	13	liver	12889	endoderm	liver	normal	RoadMap
	14	pancreas	4852	endoderm	pancreas	normal	RoadMap
	15	lung	4822	endoderm	lung	normal	RoadMap
	16	heart_right_atrium	16272	mesoderm	heart	normal	RoadMap
	17	esophagus	2681	endoderm	esophagus	normal	RoadMap
	18	psoas_muscle	4718	mesoderm	muscle	normal	RoadMap
	19	ovary	10658	mesoderm	ovary	normal	RoadMap
	20	sigmoid_colon	6260	endoderm	large intestine	normal	RoadMap
	21	thymus	6502	endoderm	thymus	normal	RoadMap
	22	penis_foreskin_fibroblast_primary_cells	21270	mesoderm	foreskin	normal	RoadMap
Test set	1	Hepg2	8953	endoderm	liver	cancer	ENCODE
	2	Dnd41	10784	mesoderm	blood	cancer	ENCODE
	3	Nhek	15421	ectoderm	skin	normal	ENCODE
	4	Nhlf	5970	endoderm	lung	normal	ENCODE
	5	Hsmmt	11207	mesoderm	muscle	normal	ENCODE
	6	spleen	12931	mesoderm	spleen	normal	RoadMap
	7	gastric	5631	endoderm	gastric	normal	RoadMap
	8	adrenal_gland	2648	mesoderm/ectoderm	adrenal gland	normal	RoadMap
	9	small_intestine	5582	endoderm	small intestine	normal	RoadMap
	10	CD4_primary_cells	10258	mesoderm	blood	normal	RoadMap
	11	HUES64_cell_line	7932	inner cell mass	embryonic stem cell	normal	RoadMap
	12	heart_left_ventricle	7608	mesoderm	left ventricle	normal	RoadMap
	13	pancreatic_islets	5612	endoderm	pancreatic islet	normal	RoadMap
	14	iPS_DF_19_11_cell_line	2505	mesoderm	foreskin	normal	RoadMap
	15	neurosphere_cultured_cells_ganglionic_eminence_derived	27437	ectoderm	ganglionic eminence	normal	RoadMap
	16	heart_aorta	2331	mesoderm	aorta	normal	RoadMap
	17	penis_foreskin_keratinocyte_primary_cells	8646	ectoderm	foreskin	normal	RoadMap
	18	peripheral_blood_mononuclear_primary_cells	2166	mesoderm	mononuclear cell	normal	RoadMap
	19	hESC-derived_CD56_ectoderm_cultured_cells	4349	ectoderm	CD56+ ectoderm	normal	RoadMap
	20	brain_hippocampus_middle	15056	ectoderm	brain	normal	RoadMap
