# Supplementary material for: PEDLA: predicting enhancers with a deep learning-based algorithmic framework
Source: Sci Rep. 2016 Jun 22;6:28517. doi: 10.1038/srep28517 (PMC4916453; doi:10.1038/srep28517)
Supplement: Supplementary Table 5 [file srep28517-s6.xlsx]

## Sheet: variable importance
Supplementary Table S5. Variable importance of all 1,114-dimensional features.
Feature	Importance measure	Rank of feature
H3K27ac	19.9903	1
Phf8a301772a	16.8173	2
H4K5ac	16.7462	3
H3K9me3	16.5708	4
H3K4me3	16.4658	5
H3K18ac	16.0878	6
Jarid1aab26049	15.1888	7
H2BK120ac	14.7497	8
H3K4me2	14.5689	9
H3K27me3	14.2334	10
H3K4me1	13.6837	11
DNase_hypersensitivity	13.2272	12
CG	13.2078	13
phastCons46way	13.0091	14
input	12.918	15
Suz12051317	12.8201	16
H3K79me1	12.6732	17
H4K91ac	12.3119	18
ACA	12.2024	19
Chd7a301223a1	11.7297	20
Chd1a301218a	11.479	21
H2BK20ac	11.2659	22
H2BK5ac	11.0707	23
H3K23me2	10.9897	24
H4K20me1	10.4926	25
H3K79me2	10.2152	26
H2AZ	10.0866	27
CAG	10.0453	28
G	9.92638	29
AAT	9.81227	30
AC	9.6418	31
H3K9ac	9.63395	32
GC	9.55376	33
ATT	9.47475	34
C	9.29656	35
TTT	9.14116	36
A	9.10837	37
Ctcf	9.09822	38
Jmjd2aa300861a1	8.94654	39
H2BK12ac	8.90051	40
AT	8.68473	41
Hdac2a300705a	8.66902	42
CTG	8.49806	43
ACG	8.41783	44
TG	8.40495	45
P300kat3b	8.32939	46
AA	8.187	47
CCT	8.08809	48
GAG	8.02746	49
TA	7.97814	50
AGG	7.96883	51
H2AK5ac	7.92841	52
ATAA	7.8436	53
H3K4ac	7.78905	54
TGT	7.74617	55
AAG	7.68071	56
TTC	7.6165	57
T	7.6136	58
Ezh239875	7.57538	59
Rbbp5a300109a	7.54754	60
AGC	7.38955	61
CC	7.38362	62
GG	7.32001	63
TAAA	7.29324	64
AAA	7.2065	65
TCC	7.18735	66
TGG	7.16059	67
Sirt6	7.14351	68
AATA	7.13491	69
TTAT	7.07506	70
CpGIsland	7.03712	71
CGC	7.03382	72
GAA	6.97197	73
GACG	6.95819	74
GT	6.95571	75
CGG	6.88977	76
GGCC	6.8606	77
H3K14ac	6.73372	78
TTA	6.68461	79
ACT	6.63707	80
TGC	6.63421	81
GCGG	6.56451	82
CGA	6.52248	83
AGGG	6.52101	84
mRNA_Seq	6.50797	85
AGA	6.41193	86
CT	6.40326	87
TTTA	6.40057	88
TGGG	6.38358	89
GCC	6.36292	90
CTC	6.36175	91
GCA	6.26514	92
ATTA	6.23379	93
TAAT	6.22807	94
GCT	6.14549	95
Sap3039731	6.12635	96
TGA	6.12119	97
CGT	6.10997	98
TATA	6.06912	99
GCCG	6.02508	100
TTG	5.99693	101
CTGG	5.98455	102
CA	5.98131	103
GGC	5.97881	104
CTGC	5.97651	105
CATT	5.96898	106
AAGA	5.94024	107
CGTC	5.91704	108
GCG	5.87182	109
TTTT	5.8684	110
AACA	5.8462	111
H3K56ac	5.8358	112
TTCT	5.82762	113
CACA	5.78264	114
GAGG	5.76129	115
GGGA	5.73731	116
GGAG	5.72916	117
AGGC	5.68275	118
AATG	5.62202	119
AGTG	5.60609	120
GAAG	5.60181	121
TCG	5.60025	122
CAGG	5.57778	123
CCTG	5.57311	124
GTA	5.55939	125
CCGC	5.54573	126
TAA	5.5345	127
GGGG	5.5325	128
GTCC	5.53198	129
H4K8ac	5.51486	130
CGAC	5.49119	131
AAAG	5.48586	132
GGAC	5.47249	133
GGCA	5.47228	134
TGAA	5.46887	135
ATAG	5.45999	136
CAC	5.43161	137
CTCC	5.40987	138
GAC	5.39432	139
CCG	5.38596	140
AGGA	5.36432	141
ATAC	5.34738	142
AATT	5.33536	143
GATT	5.28844	144
TCT	5.27835	145
CGGA	5.27584	146
ATC	5.23045	147
ATA	5.21588	148
CCCA	5.21432	149
CGCG	5.15835	150
ATAT	5.15456	151
CCTC	5.14664	152
CAA	5.13879	153
ACC	5.12329	154
CTT	5.10933	155
TGGC	5.10679	156
TGAT	5.10545	157
GCGT	5.10043	158
GAGC	5.08403	159
TCGG	5.07953	160
CCCC	5.07222	161
TCGT	5.07218	162
GGT	5.0518	163
GCGC	5.04721	164
CAGC	5.039	165
TCTG	5.02144	166
CTA	5.00847	167
AAAT	5.00316	168
GGGC	4.98148	169
TTAA	4.97697	170
ATGT	4.96715	171
GAAT	4.96032	172
GGCG	4.9579	173
TGTG	4.95503	174
GCGA	4.93073	175
GTC	4.922	176
GAAA	4.91486	177
CGGT	4.90213	178
ATTG	4.87713	179
CAT	4.86616	180
CCA	4.8563	181
CAAT	4.7699	182
CGTG	4.76813	183
GAT	4.7641	184
TGTA	4.76045	185
AAC	4.75848	186
TTCC	4.75332	187
H2BK15ac	4.74818	188
GCAG	4.69323	189
GATA	4.67641	190
H3K23ac	4.67262	191
TCTT	4.64952	192
TAG	4.63551	193
TCCG	4.63401	194
CGAG	4.62973	195
TATT	4.5986	196
TTTC	4.55874	197
CCCT	4.54669	198
ATTT	4.52818	199
GTAA	4.5057	200
TCAT	4.50477	201
AGCC	4.47775	202
ACAT	4.47644	203
GCCC	4.46434	204
TACA	4.46334	205
GTAT	4.44286	206
GTCG	4.42557	207
GTGT	4.41629	208
V_SP1_Q6_01	4.40214	209
GCTC	4.39426	210
AGAA	4.39288	211
TGGT	4.38703	212
TTGT	4.3805	213
AAAA	4.3631	214
ACAA	4.3552	215
TTCG	4.34835	216
CGCA	4.31664	217
GGTG	4.30749	218
ATCA	4.30333	219
CCGG	4.30096	220
TGCA	4.29486	221
GA	4.28694	222
TAC	4.28493	223
CCAG	4.27656	224
GCTG	4.26303	225
TAT	4.20976	226
AAAC	4.18513	227
TTCA	4.16146	228
AGAT	4.13595	229
AGTT	4.1207	230
H3K36me3	4.11782	231
CGGG	4.10472	232
ATTC	4.08142	233
ATGC	4.07724	234
GTCT	4.06965	235
CTGT	4.04199	236
CCC	4.03788	237
GTTT	4.03681	238
CTTG	3.9914	239
TT	3.97141	240
CAGA	3.96948	241
CTAA	3.96626	242
CAAA	3.91301	243
V_SP1SP3_Q4	3.88708	244
ATGA	3.85019	245
CCCG	3.83669	246
V_POU2F3_01	3.79137	247
CGGC	3.79092	248
CATG	3.78595	249
TTAC	3.77554	250
GTTA	3.75675	251
Methyl_RRBS	3.75221	252
CGCT	3.75097	253
V_ELK1_04	3.72027	254
GGGT	3.70524	255
CTTC	3.70246	256
ACGA	3.69835	257
CACC	3.68488	258
TC	3.67712	259
ACCA	3.65077	260
CTTA	3.63836	261
GTGG	3.62821	262
AGCT	3.61647	263
ACGC	3.61634	264
GCAC	3.5828	265
AGCG	3.57733	266
CTAT	3.57122	267
TACT	3.56757	268
Plu1	3.51812	269
TTAG	3.47719	270
V_ZFX_01	3.4745	271
ATGG	3.47262	272
TCAG	3.47224	273
TTGA	3.46945	274
CCAC	3.43784	275
TGGA	3.42714	276
TGTT	3.42664	277
V_GATA3_01	3.41335	278
TGCG	3.36144	279
GTGC	3.36036	280
ACCG	3.36026	281
AGAG	3.34754	282
AAGT	3.34328	283
GGCT	3.28475	284
V_NANOG_02	3.27657	285
TCA	3.2731	286
TGCT	3.25564	287
CCTT	3.25082	288
CCAT	3.23901	289
AAGC	3.23235	290
TCCT	3.20873	291
TAGT	3.19341	292
GCCA	3.19069	293
CTCT	3.17118	294
ACAG	3.13316	295
CCGA	3.11498	296
TTGC	3.11168	297
CATA	3.09657	298
ACGG	3.09078	299
CGCC	3.07407	300
ATCT	3.05919	301
V_RP58_01	3.0399	302
V_SP1_01	3.02905	303
V_SP1_Q2_01	3.02898	304
GCAA	3.02138	305
TGAG	3.01055	306
GACA	3.00814	307
TAAG	2.99861	308
AACC	2.98262	309
TATG	2.97816	310
TCGC	2.97716	311
V_T3R_Q6	2.9617	312
V_PPARG_02	2.94895	313
V_AP1_Q6	2.94796	314
CGAA	2.92641	315
V_TATA_01	2.91725	316
TCTC	2.89533	317
CTCG	2.87543	318
CACG	2.85793	319
TCCC	2.85598	320
AATC	2.81791	321
TATC	2.78326	322
ACTT	2.77608	323
CAGT	2.76276	324
V_MAF_Q6_01	2.75409	325
TAGA	2.75067	326
V_MZF1_02	2.74081	327
V_MAZ_Q6	2.72683	328
V_WHN_B	2.70937	329
V_KROX_Q6	2.69115	330
V_AP2_Q6	2.67976	331
V_CRX_Q4	2.67545	332
V_GATA1_03	2.66684	333
ACCC	2.66405	334
GTG	2.6637	335
V_HNF3B_01	2.65364	336
AGTA	2.64273	337
V_SP4_Q5	2.62867	338
TAGG	2.6039	339
GAGT	2.59085	340
V_TAL1_01	2.58536	341
CATC	2.57151	342
GGAA	2.56208	343
V_AP2ALPHA_01	2.56119	344
GTTC	2.55265	345
V_CKROX_Q2	2.5488	346
V_TAL1_Q6	2.53774	347
V_IRF_Q6	2.53564	348
CTGA	2.51583	349
GGTC	2.50125	350
GCCT	2.4923	351
V_MAZR_01	2.46721	352
V_NKX61_03	2.46116	353
V_CP2_02	2.4494	354
V_ER_Q6_02	2.44566	355
V_PPARG_03	2.42557	356
V_CEBPGAMMA_Q6	2.42538	357
ACGT	2.40603	358
V_SPZ1_01	2.39952	359
V_WT1_Q6	2.39738	360
CAAG	2.38556	361
V_SP1_Q4_01	2.37228	362
TCCA	2.3645	363
V_SP1_02	2.35765	364
ATCC	2.34634	365
V_ELK1_03	2.34275	366
V_NFKB_Q6	2.33211	367
V_LYF1_01	2.32578	368
CGAT	2.30816	369
V_CEBPA_01	2.304	370
TTGG	2.29929	371
V_CREBATF_Q6	2.29456	372
V_SP1_Q6	2.28624	373
V_HNF4_DR1_Q3	2.2508	374
V_AR_04	2.24611	375
ATCG	2.24521	376
V_TST1_01	2.23714	377
TGAC	2.22748	378
V_HMX1_02	2.22462	379
V_TAL1BETAE47_01	2.21096	380
GCAT	2.20034	381
V_GR_01	2.19883	382
TGTC	2.19377	383
V_PUR1_Q4	2.19024	384
V_AP2_Q6_01	2.1752	385
V_HFH8_01	2.17046	386
V_CEBPB_02	2.15774	387
V_AP2ALPHA_02	2.1459	388
GACC	2.14097	389
V_P53_DECAMER_Q2	2.1358	390
V_CREB_Q4_01	2.13385	391
GTAG	2.12811	392
GCTT	2.11206	393
V_OCT1_Q6	2.10577	394
V_OCT1_05	2.09802	395
V_PAX4_01	2.07596	396
V_HOXB13_01	2.06924	397
V_PITX2_Q2	2.06647	398
V_FREAC2_01	2.0507	399
V_TCF11_01	2.04345	400
V_HELIOSA_02	2.03995	401
V_POU3F2_02	2.01942	402
GCTA	2.01836	403
V_OCT1_04	2.01678	404
V_FOX_Q2	2.01389	405
V_AP1_C	2.01268	406
TGCC	2.00182	407
V_FOXO1_Q5	1.98195	408
V_CNOT3_01	1.97934	409
V_SOX9_Q4	1.97633	410
GAGA	1.94379	411
V_MATH1_Q2	1.93136	412
CCAA	1.91578	413
GGG	1.91185	414
CCGT	1.90523	415
V_IRF1_01	1.90287	416
V_USF_Q6	1.90235	417
AG	1.89265	418
V_KLF15_Q2	1.88614	419
V_MEF2_05	1.88383	420
V_PAX4_04	1.87823	421
V_EVI1_06	1.86961	422
V_RNF96_01	1.86757	423
V_TERALPHA_Q6	1.84323	424
V_AP1_Q4	1.84064	425
TACC	1.82949	426
V_AP4_Q5	1.82864	427
V_MYB_Q3	1.81708	428
V_PIT1_Q6	1.81605	429
AGTC	1.80615	430
V_GLI3_Q5_01	1.78662	431
V_E4F1_Q6	1.78647	432
V_CART1_02	1.78647	433
V_K2B_01	1.7851	434
V_OCT1_07	1.78504	435
V_SREBP2_Q6	1.7717	436
TAAC	1.76833	437
Hdac6a301341a	1.76476	438
V_HIC1_03	1.76182	439
V_TGIF_01	1.75705	440
V_PAX4_03	1.75588	441
V_PAX5_01	1.75234	442
V_YY1_02	1.74304	443
V_TBX5_02	1.73738	444
V_STAT1_05	1.73429	445
V_PITX1_01	1.72223	446
V_GCNF_01	1.71952	447
V_P53_01	1.71721	448
V_OCT1_01	1.71315	449
V_RFX1_01	1.71286	450
V_AP2GAMMA_01	1.70576	451
V_NFMUE1_Q6	1.69625	452
V_OCT1_B	1.69503	453
TACG	1.69018	454
CCTA	1.68938	455
V_COUPTF_Q6	1.68657	456
TCTA	1.68403	457
V_HIF2A_01	1.68339	458
V_P53_03	1.67889	459
V_IPF1_03	1.67797	460
V_LFA1_Q6	1.67712	461
V_TEF_01	1.6746	462
AGCA	1.67351	463
GTT	1.66912	464
ACTG	1.66863	465
V_NFKAPPAB_01	1.65755	466
V_FAC1_01	1.65307	467
V_GATA_C	1.64689	468
V_LMX1_01	1.64513	469
V_MYOD_Q6_01	1.64215	470
GATC	1.63373	471
V_CACCCBINDINGFACTOR_Q6	1.63092	472
V_IRF3_Q3	1.62442	473
V_AR_Q2	1.61698	474
V_OCT1_08	1.60595	475
V_EGR_Q6	1.60391	476
TCAA	1.60079	477
V_AR_01	1.58461	478
V_CETS1P54_03	1.57978	479
V_TRF1_01	1.57091	480
V_CREL_01	1.56875	481
V_ICSBP_Q6	1.56142	482
AACG	1.56076	483
V_HNF4ALPHA_Q6	1.54854	484
V_RFX_Q6	1.54773	485
V_AMEF2_Q6	1.54545	486
V_SMAD3_Q6	1.5448	487
V_CTCF_01	1.54139	488
V_IPF1_06	1.53685	489
V_MECP2_02	1.53374	490
AGAC	1.52611	491
V_CMYB_01	1.51907	492
CGTT	1.51878	493
V_AP1_Q6_01	1.5091	494
V_PITX2_01	1.5074	495
V_RBPJK_01	1.49486	496
V_MOX1_01	1.49253	497
V_EVI1_05	1.49222	498
V_OCT_C	1.46981	499
CAAC	1.46246	500
V_LHX5_01	1.46042	501
V_AP1_01	1.46017	502
V_HOXB4_01	1.44338	503
V_CDPCR3HD_01	1.44337	504
V_CDP_02	1.44337	505
V_VAX2_01	1.44337	506
V_EN1_02	1.44337	507
V_CREB_Q4	1.44307	508
V_NFE2_01	1.44274	509
V_HOXC11_01	1.44176	510
CTAG	1.43936	511
V_CREB_02	1.4373	512
V_GATA1_04	1.41474	513
GAAC	1.41001	514
V_NKX24_01	1.39273	515
GGA	1.3903	516
V_NFAT3_Q3	1.38568	517
V_ARP1_01	1.38411	518
TTTG	1.37711	519
ATG	1.37545	520
V_OCT2_01	1.37412	521
V_PAX2_02	1.37225	522
V_NKX23_01	1.37082	523
V_RUSH1A_02	1.36754	524
V_ISX_01	1.36661	525
V_AP4_Q6_01	1.36546	526
V_BRN3C_01	1.36008	527
V_GFI1_Q6	1.35884	528
GATG	1.34811	529
AGGT	1.34081	530
V_P53_04	1.3361	531
V_E47_01	1.3325	532
AAGG	1.32892	533
V_AR_Q6	1.32434	534
V_MTF1_01	1.32232	535
V_PROP1_02	1.3133	536
V_GBX1_01	1.31314	537
V_SRF_Q6	1.31134	538
GACT	1.31099	539
V_BRN4_01	1.30781	540
V_AP2_Q3	1.30653	541
V_CETS1P54_02	1.30603	542
CTTT	1.30197	543
V_TCF11MAFG_01	1.29454	544
V_MEIS1AHOXA9_01	1.288	545
V_VBP_01	1.28739	546
V_LHX61_01	1.28396	547
V_TFIII_Q6	1.27724	548
V_CDX_Q5	1.27494	549
V_NFKAPPAB65_01	1.27038	550
AACT	1.26783	551
V_HOXC10_01	1.25396	552
CTCA	1.25356	553
ACTA	1.2528	554
V_KAISO_01	1.24368	555
V_HNF3_Q6	1.23545	556
V_IRF2_01	1.23065	557
V_HMX3_02	1.22804	558
V_STAT5A_01	1.2255	559
GTTG	1.21933	560
V_STAF_01	1.21213	561
V_TGIF_02	1.2009	562
V_GLI_Q2	1.18972	563
V_HB24_01	1.18781	564
V_FREAC3_01	1.18631	565
AGT	1.17216	566
V_NFY_C	1.16907	567
GTGA	1.16748	568
V_HOXB9_01	1.16572	569
V_DLX3_01	1.14997	570
V_E2A_Q6	1.14982	571
V_MAF_Q6	1.14953	572
V_GLI2_01	1.1382	573
V_POU1F1_Q6	1.13439	574
V_LUN1_01	1.1327	575
V_MTF1_Q4	1.11303	576
V_HOXB6_01	1.10432	577
V_EGR1_01	1.09936	578
V_CEBPB_01	1.08167	579
TCAC	1.08134	580
V_BLIMP1_Q6	1.07532	581
ACAC	1.07292	582
V_CART1_01	1.07118	583
V_MRF2_01	1.06969	584
GTCA	1.06727	585
V_POU3F2_01	1.06637	586
V_TCF3_01	1.06424	587
V_FREAC7_01	1.05849	588
V_HFH4_01	1.05589	589
V_BACH1_01	1.05076	590
TCGA	1.04754	591
V_TBX15_02	1.04255	592
CTAC	1.04249	593
V_TAL1BETAITF2_01	1.03357	594
V_CDX2_Q5_01	1.02937	595
V_HOXA3_02	1.01415	596
V_PAX8_01	1.01147	597
V_HSF2_01	1.0102	598
V_HOXC12_01	1.01015	599
V_MSX1_01	1.01015	600
V_STAT1_01	1.00985	601
V_HOXD12_01	1.00889	602
V_SIX4_01	1.00859	603
V_PMX2A_01	1.00785	604
V_AHRARNT_01	0.996353	605
V_MEIS1_02	0.993195	606
V_REST_01	0.991389	607
V_TR4_Q2	0.99133	608
V_CDX2_01	0.985605	609
V_ARNT_02	0.980946	610
V_FOXJ2_01	0.977473	611
V_EBF_Q6	0.976198	612
V_HSF1_Q6	0.971283	613
V_ZNF219_01	0.971159	614
V_PPARA_01	0.963411	615
V_MAX_01	0.951398	616
V_OTX2_Q3	0.950696	617
V_HOXA1_01	0.950671	618
V_FOXO3_01	0.941948	619
V_HOXD8_01	0.938124	620
V_HOXA11_01	0.936831	621
V_HOXB3_01	0.91435	622
V_SRF_Q4	0.912837	623
V_GBX2_01	0.910893	624
V_HELIOSA_01	0.910504	625
V_HOXD11_01	0.909799	626
V_IRX4_01	0.906234	627
V_STRA13_01	0.904977	628
V_TBX22_01	0.904797	629
V_CETS1P54_01	0.90259	630
V_HES1_Q2	0.90249	631
V_HNF6_Q6	0.900304	632
V_HOXA13_02	0.895944	633
V_RFX1_02	0.892196	634
V_PR_Q2	0.88824	635
V_HOXD3_01	0.876504	636
V_HNF1_01	0.862192	637
V_ISL2_01	0.85342	638
V_REX1_01	0.851771	639
V_BCL6_Q3	0.851552	640
V_LHX3_01	0.850692	641
V_MYOGNF1_01	0.849914	642
V_NRSF_01	0.84314	643
V_STAT3_03	0.83231	644
V_ALX4_01	0.831747	645
V_IK_Q5	0.819224	646
V_AP4_01	0.817484	647
V_MEF2_02	0.802794	648
V_RELBP52_01	0.801894	649
V_OLF1_01	0.800503	650
V_ZEC_01	0.788617	651
V_MYOD_Q6	0.779087	652
V_PREP1_01	0.778047	653
V_EVI1_03	0.777948	654
V_POU5F1_01	0.77221	655
V_P63_01	0.762407	656
V_ATF_01	0.760729	657
V_MEF2_03	0.760224	658
V_RREB1_01	0.75906	659
V_EBOX_Q6_01	0.757087	660
V_SOX2_Q6	0.754527	661
V_AP1_Q2_01	0.753863	662
V_HOXC13_01	0.752544	663
V_STAF_02	0.739882	664
V_ISRE_01	0.737717	665
V_CDX1_01	0.733482	666
V_HIC1_02	0.721954	667
V_CTCF_02	0.721423	668
V_FOXP3_Q4	0.721271	669
V_PAX5_02	0.718624	670
V_CEBP_Q2_01	0.711141	671
V_NRF1_Q6	0.710302	672
V_BARX2_01	0.709883	673
V_ESE1_Q3	0.709805	674
V_NERF_Q2	0.707156	675
V_NRF2_Q4	0.692632	676
V_PR_01	0.685898	677
V_DBX2_01	0.672156	678
GTAC	0.648475	679
V_FREAC4_01	0.644287	680
V_IPF1_Q4_01	0.635607	681
V_E4BP4_01	0.633779	682
V_SRF_C	0.632089	683
V_SRF_Q5_02	0.631708	684
V_MEIS1_01	0.631307	685
V_MYCMAX_02	0.628514	686
V_IPF1_01	0.626552	687
V_NFAT_Q6	0.624166	688
V_NFKB_Q6_01	0.617645	689
V_FOXO1_02	0.613761	690
V_ZIC2_01	0.608442	691
V_SREBP_Q6	0.608392	692
V_NKX25_03	0.602366	693
V_HNF1_02	0.601327	694
V_TBX5_Q5	0.6012	695
V_SP3_Q3	0.592883	696
V_GATA3_02	0.590937	697
V_ARNT_01	0.583207	698
V_PKNOX2_01	0.57788	699
V_CHX10_01	0.577043	700
V_NKX25_Q5	0.56568	701
V_CDX2_Q5	0.557207	702
V_BSX_01	0.554137	703
V_GKLF_02	0.548256	704
V_IRX3_02	0.537942	705
V_SMAD4_Q6	0.533636	706
GGAT	0.531103	707
V_VDR_Q3	0.526112	708
V_NKX52_01	0.522541	709
V_PPAR_DR1_Q2	0.520417	710
V_LHX3_02	0.508686	711
V_DMRT2_01	0.508526	712
V_USF_02	0.501064	713
V_BRN2_01	0.494909	714
V_NGFIC_01	0.492594	715
V_HSF_Q6	0.491366	716
V_GLI3_02	0.49081	717
V_E2F1_Q6_01	0.483334	718
V_NFAT_Q4_01	0.480047	719
V_PAX_Q6	0.461099	720
V_NKX12_01	0.453506	721
V_ALX4_02	0.449321	722
V_GLI1_01	0.448847	723
V_HOXD1_01	0.447881	724
V_NKX61_02	0.447246	725
V_IRX3_01	0.445467	726
V_OCT_Q6	0.442412	727
V_FOXD3_01	0.434539	728
V_HNF3_Q6_01	0.434295	729
V_NRSF_Q4	0.432792	730
V_P53_05	0.431964	731
V_USF_Q6_01	0.429505	732
V_HFH3_01	0.427305	733
V_POU6F1_03	0.425973	734
V_CDP_03	0.418739	735
V_AP1FJ_Q2	0.412518	736
V_SRY_02	0.411778	737
V_HNF3A_01	0.411762	738
V_ELF5_01	0.406033	739
V_GATA2_03	0.401379	740
V_AIRE_02	0.393917	741
TAGC	0.387501	742
V_E2F1_Q3_01	0.379819	743
V_HB9_01	0.378627	744
V_SF1_Q6_01	0.373268	745
CGTA	0.358317	746
V_DMRT5_01	0.351695	747
V_OTP_01	0.351547	748
V_GSH2_01	0.335281	749
V_PIT1_01	0.3324	750
ACCT	0.325135	751
V_ER_Q6	0.324154	752
V_MYB_Q5_01	0.307089	753
GGTA	0.298466	754
V_DR1_Q3	0.296696	755
V_E47_02	0.295747	756
V_GFI1_01	0.289792	757
V_DBX1_01	0.286418	758
V_NKX3A_01	0.285828	759
V_TAXCREB_02	0.279391	760
V_CP2_01	0.275477	761
V_HOXA3_01	0.274877	762
V_EAR2_Q2	0.270713	763
V_IRF7_01	0.255894	764
V_GLI3_01	0.253659	765
V_GR_Q6	0.250539	766
V_SMAD_Q6_01	0.249854	767
V_EGR3_01	0.244778	768
V_POU6F1_02	0.243207	769
V_HOXB7_01	0.242158	770
V_DAX1_01	0.238643	771
V_PAX6_01	0.230724	772
V_CEBP_Q2	0.230079	773
V_PITX3_Q2	0.228716	774
V_GATA2_01	0.227201	775
V_SRF_01	0.219433	776
V_LMX1B_01	0.217042	777
ACTC	0.215552	778
V_SHOX2_01	0.215308	779
V_BARHL2_01	0.206572	780
V_TAXCREB_01	0.201292	781
V_CART1_03	0.199706	782
V_E2F_Q3_01	0.198826	783
V_MTERF_01	0.193538	784
V_ATF5_01	0.193521	785
V_STAT3STAT3_Q3	0.190944	786
V_RORA1_01	0.186445	787
V_SREBP1_01	0.171762	788
V_S8_01	0.167969	789
V_SOX5_01	0.166513	790
V_OTX3_01	0.163842	791
V_TAL1ALPHAE47_01	0.14668	792
V_HNF1_Q6_01	0.14131	793
V_IRX5_01	0.136979	794
V_GCM_Q2	0.134139	795
V_FOXJ2_02	0.1319	796
V_LRF_Q2	0.131347	797
V_GATA2_02	0.124012	798
V_RSRFC4_Q2	0.111873	799
V_GATA4_Q3	0.109854	800
V_TEF_Q6	0.105988	801
V_AML_Q6	0.105698	802
V_ELK1_02	0.0994452	803
V_ZID_01	0.0913374	804
V_P50P50_Q3	0.0826797	805
V_ETS2_B	0.0811953	806
V_SMAD1_01	0.0767163	807
V_FPM315_01	0.0373756	808
GGTT	0.0185731	809
V_LEF1TCF1_Q4	0.00431438	810
V_LHX4_01	0.00365583	811
V_OCTAMER_01	0.00234973	812
V_OTX2_01	0.00194506	813
V_LBX2_01	0.00117962	814
VS_HMGA2_01	0.00103102	815
V_RORA_Q4	0.000914107	816
V_HOMEZ_01	0.000870948	817
V_AREB6_03	0.000634945	818
V_SOX9_B1	0.000632304	819
V_HMGIY_Q3	0.000497744	820
V_HTF_01	0.000394869	821
V_GAF_Q6	0.000301218	822
V_CEBP_C	0.000198466	823
V_PAX6_Q2	0.000110737	824
V_HOX13_02	8.7207e-05	825
V_STAT3_01	1.71763e-05	826
V_GZF1_01	-0.000234326	827
V_TCF4_01	-0.000290491	828
V_AP1_Q2	-0.000490739	829
V_EN2_01	-0.00053749	830
V_CDC5_01	-0.000700399	831
V_EGR2_01	-0.000828979	832
V_CHOP_01	-0.000984023	833
V_OG2_02	-0.00105505	834
V_PAX6_02	-0.0010558	835
V_AREB6_02	-0.00111267	836
V_MRG2_01	-0.00113496	837
V_HMBOX1_01	-0.00116518	838
V_GATA1_05	-0.0012365	839
V_TGIF2_01	-0.00146157	840
V_EMX2_01	-0.00179838	841
V_SRF_Q5_01	-0.00185288	842
V_DELTAEF1_01	-0.00185309	843
V_RAX_01	-0.00214633	844
V_DMRT1_01	-0.00330719	845
V_NKX21_01	-0.00338122	846
V_HOXC5_01	-0.00384487	847
V_DMRT7_01	-0.00396287	848
CACT	-0.00405078	849
V_HLF_01	-0.00438506	850
V_AP4_Q6	-0.0656257	851
V_AREB6_04	-0.0843276	852
V_HEB_Q6	-0.0859985	853
V_IRF_Q6_01	-0.0887983	854
V_LMO2COM_01	-0.0931404	855
V_LMAF_Q2	-0.0937194	856
V_OCT1_Q5_01	-0.09884	857
V_SREBP1_Q5	-0.106326	858
V_STAT4_Q4	-0.112301	859
V_HNF4_Q6_01	-0.1124	860
V_MEF2_04	-0.119882	861
V_HIF1_Q3	-0.122092	862
V_USF_C	-0.12624	863
V_ETS1_B	-0.12632	864
V_PR_02	-0.135201	865
V_CTF1_01	-0.136271	866
V_NF1_Q6	-0.137767	867
V_FOXO4_01	-0.138928	868
V_AREB6_01	-0.14049	869
V_HOXA9_01	-0.143134	870
V_DMRT3_01	-0.14623	871
V_BARX1_01	-0.148194	872
V_SOX_Q6	-0.150893	873
V_NKX22_01	-0.156128	874
V_ELK1_01	-0.158038	875
V_YY1_Q6	-0.158773	876
V_GATA1_06	-0.160891	877
V_AHRHIF_Q6	-0.177696	878
V_NKX63_01	-0.178121	879
V_BARHL1_01	-0.186322	880
V_VDRRXR_01	-0.191469	881
V_BRACH_01	-0.207523	882
V_TATA_C	-0.217144	883
V_MSX1_02	-0.21852	884
V_GATA1_01	-0.220906	885
V_TBX15_01	-0.227832	886
V_HNF1_Q6	-0.22991	887
V_HSF2_02	-0.230147	888
V_PU1_Q4	-0.230157	889
V_HNF3ALPHA_Q6	-0.237624	890
V_NKX61_01	-0.240372	891
V_ISL1_Q6	-0.241101	892
V_LEF1_Q2_01	-0.241515	893
V_LRH1_Q5	-0.245123	894
V_STAT_Q6	-0.252997	895
V_LIM1_01	-0.25616	896
V_IRX2_01	-0.257408	897
V_DLX2_01	-0.258239	898
V_FXR_Q3	-0.259878	899
V_MEIS1BHOXA9_02	-0.260484	900
V_VSX1_01	-0.261107	901
V_STAT1STAT1_Q3	-0.268351	902
V_HDX_01	-0.273481	903
V_BEN_01	-0.274548	904
V_XBP1_01	-0.27692	905
V_SZF11_01	-0.277119	906
V_ZIC1_01	-0.277401	907
V_NFKB_C	-0.279575	908
V_GLI1_Q2	-0.291041	909
V_HOX13_01	-0.295732	910
V_OCTAMER_02	-0.303323	911
V_MEIS2_01	-0.308478	912
V_HMEF2_Q6	-0.308924	913
V_LXR_DR4_Q3	-0.311801	914
V_SIX3_01	-0.315008	915
V_AHR_Q5	-0.315713	916
V_NFKAPPAB50_01	-0.320294	917
V_P50RELAP65_Q5_01	-0.322256	918
V_CREB_Q2	-0.32411	919
V_FOXO4_02	-0.325891	920
V_IPF1_04	-0.333504	921
V_CREB_Q2_01	-0.354059	922
V_NFY_01	-0.361375	923
V_DLX1_01	-0.376072	924
V_CRX_02	-0.376817	925
V_DEAF1_02	-0.377182	926
V_PMX2B_01	-0.379078	927
V_PAX4_05	-0.379993	928
V_YY1_Q6_02	-0.380168	929
V_NKX3A_02	-0.380274	930
V_PARP_Q3	-0.38085	931
V_GSC_01	-0.380928	932
V_HOXA4_01	-0.41006	933
V_HEN1_01	-0.412646	934
V_E2F_Q6_01	-0.414464	935
V_HOXA2_01	-0.426942	936
V_ATF1_Q6	-0.428923	937
V_FOXO1_01	-0.433525	938
V_GABP_B	-0.437898	939
V_IPF1_02	-0.437906	940
V_OCT1_02	-0.439077	941
V_DR4_Q2	-0.44594	942
V_NFY_Q6_01	-0.446961	943
V_CDPCR3_01	-0.447106	944
V_NMYC_01	-0.448277	945
V_HOXD10_01	-0.463259	946
V_PAX8_B	-0.47179	947
V_MMEF2_Q6	-0.473707	948
V_AHRARNT_02	-0.494841	949
V_P300_01	-0.497927	950
V_OCT1_03	-0.500786	951
V_MYCMAX_B	-0.500882	952
V_PAX7_01	-0.503983	953
V_DR3_Q4	-0.508254	954
V_BCL6_02	-0.516495	955
V_ELF1_Q6	-0.522551	956
V_PNR_01	-0.526534	957
V_HNF4_01	-0.532508	958
V_LXR_Q3	-0.532846	959
V_NKX22_02	-0.535357	960
V_SRF_02	-0.538959	961
V_FOXM1_01	-0.556923	962
V_TFIIA_Q6	-0.558323	963
V_HOXC6_01	-0.561827	964
V_DLX5_01	-0.576834	965
V_HSF1_01	-0.579186	966
V_SAP1A_01	-0.581053	967
V_ESX1_01	-0.604301	968
V_HIF1_Q5	-0.60729	969
V_BACH2_01	-0.607502	970
V_OTX1_01	-0.620452	971
V_S8_02	-0.621461	972
V_LTF_Q6	-0.622594	973
V_HNF4_Q6	-0.628482	974
V_LBP9_01	-0.632779	975
V_HMX1_01	-0.635939	976
V_NEUROD_02	-0.637487	977
V_SREBP_Q3	-0.642554	978
V_PPARG_01	-0.643009	979
V_EFC_Q6	-0.654308	980
V_PAX3_01	-0.655964	981
V_NKX32_02	-0.658054	982
V_SREBP1_02	-0.682745	983
V_LH2_01	-0.695445	984
V_PXR_Q2	-0.70018	985
V_NUR77_Q5	-0.702342	986
V_E2F_03	-0.730311	987
V_HOXB8_01	-0.730471	988
V_SIX6_02	-0.730665	989
V_HOXA6_01	-0.731337	990
V_CDP_04	-0.731715	991
V_LMO2COM_02	-0.732519	992
V_PBX_Q3	-0.733904	993
V_COUP_DR1_Q6	-0.74555	994
V_TEL2_Q6	-0.746902	995
V_ERR1_Q2	-0.753605	996
V_AFP1_Q6	-0.763317	997
V_HOXA13_03	-0.767228	998
V_IPF1_05	-0.779883	999
V_LHX61_02	-0.780329	1000
V_FLI1_Q6	-0.782155	1001
V_AR_02	-0.788519	1002
V_GFI1B_01	-0.791523	1003
V_GATA6_01	-0.792579	1004
V_HEN1_02	-0.792765	1005
V_NFY_Q6	-0.804191	1006
V_VAX1_01	-0.819359	1007
V_E2F_01	-0.822259	1008
V_SIX1_01	-0.823907	1009
V_EVX2_01	-0.827558	1010
V_NKX62_Q2	-0.838932	1011
V_ROAZ_01	-0.853749	1012
V_RORA2_01	-0.858724	1013
V_CDP_01	-0.860815	1014
V_HNF1_C	-0.872803	1015
V_STAT5A_02	-0.878349	1016
V_FOXO3A_Q1	-0.880572	1017
V_CEBPDELTA_Q6	-0.885914	1018
V_MEF2_Q6_01	-0.889056	1019
V_HOXA10_01	-0.88976	1020
V_GATA1_02	-0.911799	1021
V_MYOD_01	-0.913163	1022
V_PEBP_Q6	-0.93433	1023
V_HNF1B_01	-0.936052	1024
V_PBX1_02	-0.937705	1025
V_IRXB3_01	-0.952836	1026
V_AHR_01	-0.973259	1027
V_COUP_01	-0.979255	1028
V_HOXA7_02	-1.00772	1029
V_ARX_01	-1.01015	1030
V_ALX3_01	-1.01044	1031
V_OCT1_06	-1.01054	1032
V_NCX_01	-1.01158	1033
V_GADP_01	-1.03645	1034
V_ATF4_Q2	-1.03951	1035
V_MECP2_01	-1.06124	1036
V_DEAF1_01	-1.06622	1037
V_STAT3_02	-1.0785	1038
V_STAT_01	-1.07887	1039
V_NCX_02	-1.08141	1040
V_MEF2_01	-1.10214	1041
V_AIRE_01	-1.10481	1042
V_DMRT4_01	-1.10764	1043
V_TTF1_Q6	-1.13083	1044
V_P53_02	-1.13489	1045
V_TBX18_01	-1.14764	1046
V_STAT5B_01	-1.14853	1047
V_EVI1_01	-1.14892	1048
V_SIX6_01	-1.16219	1049
V_MYCMAX_01	-1.16242	1050
V_HOXA7_03	-1.17135	1051
V_ZBRK1_01	-1.21598	1052
V_CMYC_02	-1.24138	1053
V_ALPHACP1_01	-1.25453	1054
V_ETS_Q4	-1.27188	1055
V_NF1_Q6_01	-1.27779	1056
V_DEC_Q1	-1.29164	1057
V_PBX1_01	-1.30121	1058
V_GRE_C	-1.30756	1059
V_MIF1_01	-1.31767	1060
V_E12_Q6	-1.31968	1061
V_FXR_IR1_Q6	-1.35793	1062
V_EVI1_02	-1.36042	1063
V_SMAD_Q6	-1.36559	1064
V_PAX2_01	-1.36628	1065
V_PAX1_B	-1.36635	1066
V_BCL6_01	-1.38336	1067
V_TITF1_Q3	-1.39887	1068
V_ATF3_Q6	-1.41378	1069
V_IPF1_Q4	-1.41398	1070
V_NKX11_01	-1.44213	1071
V_EVX1_01	-1.44337	1072
V_HOXC4_01	-1.44338	1073
V_PAX3_B	-1.44338	1074
V_DLX7_01	-1.44338	1075
V_LHX8_01	-1.44707	1076
V_VDR_Q6	-1.48981	1077
V_SPIB_01	-1.49732	1078
V_EVI1_04	-1.50884	1079
V_PBX1_03	-1.53614	1080
V_E2F1_Q4_01	-1.5397	1081
V_USF_01	-1.54088	1082
V_MSX2_01	-1.5424	1083
V_AP2ALPHA_03	-1.55808	1084
V_RSRFC4_01	-1.58426	1085
V_CREBP1_Q2	-1.60873	1086
V_ERR2_01	-1.62007	1087
V_E2F_Q4_01	-1.64732	1088
V_MYB_Q6	-1.6477	1089
V_MYCMAX_03	-1.71419	1090
V_GATA3_03	-1.71673	1091
V_E2A_Q2	-1.74809	1092
V_SIX2_01	-1.74899	1093
V_YY1_01	-1.75016	1094
V_HAND1E47_01	-1.75928	1095
V_SATB1_Q3	-1.78594	1096
V_LHX9_01	-1.78647	1097
V_HOXB5_01	-1.78647	1098
V_CEBP_Q3	-1.82127	1099
V_PPARA_02	-1.82654	1100
V_HOXC8_01	-1.946	1101
V_HOXD13_01	-1.9549	1102
V_PLZF_02	-1.96071	1103
V_ZIC3_01	-2.02566	1104
V_AR_03	-2.08457	1105
V_PBX1_04	-2.10907	1106
V_HOXC9_01	-2.19963	1107
V_NKX26_01	-2.21268	1108
V_PAX4_02	-2.24745	1109
V_TBX5_01	-2.24938	1110
V_NRSE_B	-2.31165	1111
V_CMYC_01	-2.33387	1112
V_ATF_B	-2.35725	1113
V_CEBP_01	-3.01655	1114
