# Supplementary material for: PEDLA: predicting enhancers with a deep learning-based algorithmic framework
Source: Sci Rep. 2016 Jun 22;6:28517. doi: 10.1038/srep28517 (PMC4916453; doi:10.1038/srep28517)
Supplement: Supplementary Table 6 [file srep28517-s7.xlsx]

## Sheet: Sheet1
Supplementary Table S6. Performance comparisons across methods with less stringent positive enhancer sets p-value < 10-4
			PEDLA	RFECS	CSI-ANN	DELTA	PEDLA (all features)
Number of prediction			24398	23990	24946	26431	26038
Performance metrics	Accuracy		0.9593	0.9201	0.9277	0.8945	0.9529
	Sensitivity		0.9413	0.386	0.2433	0.1847	0.9591
	Specificity		0.9612	0.9964	0.997	0.9977	0.9523
	GM		0.951	0.6201	0.4885	0.4271	0.9555
	F1-score		0.8126	0.5469	0.3781	0.3059	0.7949
	Validation rate	DHS	0.422	0.3731	0.3006	0.1113	0.4183
		P300	0.1478	0.1378	0.1166	0.0288	0.1459
		TF	0.2924	0.2417	0.1959	0.08	0.3021
	Misclassification rate		0.0596	0.0185	0.1849	0.0146	0.0621
