# Supplementary material for: PEDLA: predicting enhancers with a deep learning-based algorithmic framework
Source: Sci Rep. 2016 Jun 22;6:28517. doi: 10.1038/srep28517 (PMC4916453; doi:10.1038/srep28517)
Supplement: Supplementary Table 7 [file srep28517-s8.xlsx]

## Sheet: performance
Supplementary Table S7. Performance assessments of PEDLA with the best-trained model in the 22 training cell types/tissues.
	Index	Cell/Tissue	All						Specific						Common
			Accuracy	GM	F1-score	Sensitivity	Specificity	Precision	Accuracy	GM	F1-score	Sensitivity	Specificity	Precision	Accuracy	GM	F1-score	Sensitivity	Specificity	Precision
Training set	1	H1_cell_line	0.958528	0.965495	0.812159	0.974117	0.956948	0.696378	0.958451	0.965323	0.813246	0.973845	0.956875	0.698117	0.958732	0.965959	0.809217	0.974859	0.957141	0.69169
	2	Gm12878	0.951597	0.972914	0.794971	0.999972	0.946587	0.659723	0.951142	0.97296	0.77436	0.999976	0.946673	0.63181	0.952463	0.972824	0.826066	0.999966	0.946419	0.70369
	3	K562	0.94306	0.968061	0.764077	0.99984	0.937292	0.618286	0.941396	0.967337	0.742704	0.999716	0.936006	0.590815	0.945724	0.969225	0.7937	1	0.939396	0.657962
	4	Helas3	0.954768	0.973592	0.80286	0.99731	0.950439	0.671863	0.953995	0.972576	0.771948	0.995164	0.950501	0.630522	0.955519	0.974311	0.826493	0.998848	0.950378	0.704866
	5	Huvec	0.952058	0.973071	0.794212	0.999645	0.947204	0.658821	0.95165	0.9733	0.763606	0.999722	0.947577	0.617714	0.952463	0.972847	0.81806	0.999588	0.946822	0.692331
	6	Monocd14ro1746	0.95357	0.973126	0.801113	0.997876	0.948989	0.669166	0.952955	0.973073	0.776369	0.997802	0.948957	0.635367	0.954904	0.973217	0.840884	0.997987	0.949062	0.726517
	7	Hmec	0.947466	0.970482	0.778813	0.999672	0.942144	0.637884	0.945868	0.970028	0.748291	0.999794	0.941148	0.597889	0.949003	0.970944	0.803173	0.999581	0.943127	0.671275
	8	Hsmm	0.953554	0.973972	0.799537	0.999776	0.948834	0.666123	0.953306	0.974472	0.759224	1	0.949596	0.611895	0.953701	0.973686	0.817809	0.999682	0.948367	0.691926
	9	Nha	0.950875	0.972288	0.790633	0.9994	0.94591	0.654015	0.949785	0.971775	0.741681	0.998239	0.946013	0.590035	0.951418	0.972457	0.809245	0.999806	0.945857	0.679696
	10	Nhdfad	0.942991	0.96804	0.763842	0.999883	0.937212	0.617961	0.939715	0.967038	0.699614	1	0.935163	0.538005	0.944224	0.968437	0.782748	0.999852	0.93801	0.643107
	11	Osteobl	0.964323	0.979263	0.840271	0.998058	0.960822	0.725564	0.96407	0.979997	0.801619	0.999025	0.961331	0.669356	0.964598	0.978649	0.868459	0.997407	0.960243	0.769036
	12	IMR90_cell_line	0.948756	0.963421	0.78007	0.9818	0.945386	0.647109	0.947178	0.958363	0.723253	0.971596	0.945311	0.57602	0.950539	0.966897	0.823712	0.988803	0.945475	0.705861
	13	liver	0.951671	0.972433	0.796308	0.998817	0.946746	0.662073	0.950466	0.97216	0.763629	0.998768	0.94626	0.618108	0.953585	0.972872	0.834978	0.99887	0.947552	0.717287
	14	pancreas	0.950301	0.969109	0.787728	0.99284	0.945946	0.652854	0.950947	0.970514	0.769636	0.994581	0.94703	0.627674	0.949845	0.968216	0.798651	0.99183	0.945165	0.668456
	15	lung	0.947677	0.968775	0.783595	0.995641	0.942633	0.646011	0.945986	0.964826	0.700911	0.98697	0.943178	0.543411	0.948029	0.969268	0.795815	0.996781	0.942515	0.662288
	16	heart_right_atrium	0.92966	0.957426	0.718669	0.992723	0.923385	0.563193	0.927571	0.955044	0.659631	0.988275	0.922931	0.495016	0.932084	0.959274	0.768381	0.995963	0.923937	0.62546
	17	esophagus	0.952213	0.970806	0.799476	0.994434	0.94774	0.66843	0.95039	0.969757	0.719959	0.992541	0.947495	0.564837	0.953189	0.971159	0.827291	0.995012	0.947878	0.707956
	18	psoas_muscle	0.955099	0.969444	0.80735	0.987537	0.951683	0.68277	0.953939	0.965205	0.768729	0.978764	0.951833	0.632911	0.955602	0.97083	0.820797	0.990431	0.951617	0.700773
	19	ovary	0.929912	0.957888	0.718246	0.993408	0.923638	0.562453	0.928772	0.956662	0.675383	0.990733	0.923763	0.512314	0.931691	0.959107	0.768045	0.996157	0.923435	0.624939
	20	sigmoid_colon	0.950986	0.968174	0.792371	0.989898	0.946926	0.660561	0.948901	0.965019	0.722202	0.98405	0.946356	0.570418	0.952388	0.969531	0.824387	0.992255	0.947329	0.7051
	21	thymus	0.945727	0.967209	0.770228	0.994324	0.940833	0.628565	0.945384	0.968574	0.750601	0.997246	0.940726	0.601768	0.94613	0.965925	0.789941	0.991551	0.940962	0.656464
	22	penis_foreskin_fibroblast_primary_cells	0.961351	0.937942	0.81683	0.910021	0.966721	0.740952	0.95721	0.894599	0.728054	0.827761	0.966834	0.649784	0.965578	0.962365	0.87048	0.958149	0.966598	0.79751
		Mean	0.949825	0.967861	0.786971	0.990772	0.945637	0.654125	0.948594	0.964936	0.744302	0.985208	0.945525	0.600172	0.950973	0.969455	0.81447	0.99379	0.945786	0.6911
		Standard deviation	0.00809773	0.00817674	0.0275094	0.0187434	0.00967435	0.0407845	0.00834365	0.0164267	0.0372911	0.0353991	0.00992828	0.0483243	0.00792473	0.00469823	0.0260778	0.00960668	0.00947402	0.0402448
All enhancers are divided into “specific” and “common” based on the number of cell types/tissues in which the enhancers occur. An enhancer that occurs in not more than 4 cell types/tissues is specific, otherwise it is common.
