# Supplementary material for: PEDLA: predicting enhancers with a deep learning-based algorithmic framework
Source: Sci Rep. 2016 Jun 22;6:28517. doi: 10.1038/srep28517 (PMC4916453; doi:10.1038/srep28517)
Supplement: Supplementary Table 8 [file srep28517-s9.xlsx]

## Sheet: performance
Supplementary Table S8. Performance assessments of PEDLA with the best-trained model in the 20 independent test cell types/tissues.
	Index	Cell type/Tissue	All						Specific						Common
			Accuracy	GM	F1-score	Sensitivity	Specificity	Precision	Accuracy	GM	F1-score	Sensitivity	Specificity	Precision	Accuracy	GM	F1-score	Sensitivity	Specificity	Precision
Test set	1	Hepg2	0.946308	0.969432	0.775668	0.998797	0.94093	0.634027	0.946352	0.969961	0.762558	0.999447	0.941344	0.616447	0.946199	0.968279	0.802509	0.997535	0.939881	0.67127
	2	Dnd41	0.962251	0.977761	0.832271	0.997284	0.95862	0.714112	0.962414	0.978315	0.822608	0.998009	0.959009	0.699644	0.96181	0.976462	0.853442	0.995755	0.957543	0.746721
	3	Nhek	0.945435	0.969311	0.772481	0.999644	0.939899	0.629443	0.944875	0.969299	0.750243	0.999582	0.939934	0.600462	0.946926	0.969316	0.817414	0.999759	0.939801	0.691324
	4	Nhlf	0.944517	0.968891	0.771191	0.999947	0.938799	0.627613	0.944137	0.969217	0.733382	0.999876	0.939497	0.57905	0.944925	0.968515	0.801798	1	0.938021	0.669167
	5	Hsmmt	0.95037	0.972147	0.790516	0.999797	0.945262	0.653684	0.950674	0.972658	0.772112	0.999868	0.946188	0.628865	0.94967	0.970953	0.82278	0.99968	0.943052	0.699075
	6	spleen	0.949593	0.970324	0.788266	0.99664	0.944703	0.651958	0.948473	0.969704	0.750724	0.995589	0.944491	0.602532	0.951323	0.971017	0.830125	0.997701	0.945047	0.710746
	7	gastric	0.956118	0.967908	0.810093	0.982723	0.953318	0.689051	0.954287	0.96314	0.763465	0.973698	0.952696	0.627895	0.957426	0.970344	0.835039	0.987198	0.953778	0.723521
	8	adrenal_gland	0.959151	0.971995	0.82045	0.988125	0.956129	0.701426	0.956465	0.963047	0.76066	0.970791	0.955365	0.62531	0.960155	0.974346	0.837081	0.992604	0.956424	0.723691
	9	small_intestine	0.954181	0.970083	0.803198	0.99014	0.950431	0.675635	0.953257	0.967868	0.755963	0.985331	0.950714	0.613216	0.95522	0.97156	0.839634	0.993508	0.950098	0.727031
	10	CD4_primary_cells	0.948629	0.962627	0.777254	0.980104	0.945461	0.643972	0.94839	0.962341	0.751042	0.979249	0.945725	0.609096	0.949122	0.962974	0.816971	0.981394	0.944899	0.699737
	11	HUES64_cell_line	0.970305	0.972722	0.859487	0.975703	0.969751	0.768009	0.971658	0.979234	0.863635	0.988589	0.969967	0.766724	0.967245	0.958965	0.850593	0.948781	0.969257	0.770822
	12	heart_left_ventricle	0.950109	0.959974	0.787678	0.972334	0.947772	0.661965	0.94926	0.952647	0.738557	0.956649	0.948661	0.601443	0.951163	0.965343	0.829051	0.984444	0.946612	0.716028
	13	pancreatic_islets	0.956402	0.973059	0.815212	0.994216	0.952353	0.690831	0.957725	0.974175	0.795873	0.994343	0.954415	0.663449	0.954624	0.97153	0.834809	0.994094	0.949479	0.71952
	14	iPS_DF_19_11_cell_line	0.95418	0.943625	0.784457	0.930957	0.956464	0.677795	0.952945	0.939316	0.766205	0.923262	0.95565	0.654814	0.955724	0.948321	0.804718	0.939232	0.957499	0.703907
	15	neurosphere_cultured_cells_ganglionic_eminence_derived	0.958638	0.970644	0.817448	0.985685	0.955833	0.698268	0.958282	0.968926	0.799851	0.981936	0.956088	0.674733	0.96005	0.97488	0.866264	0.995419	0.954765	0.766774
	16	heart_aorta	0.963175	0.974583	0.837757	0.988939	0.960435	0.726669	0.962125	0.971382	0.795678	0.98241	0.960478	0.668595	0.965125	0.977849	0.885367	0.995669	0.960348	0.797067
	17	penis_foreskin_keratinocyte_primary_cells	0.96286	0.940997	0.823075	0.914876	0.967864	0.748017	0.964464	0.946915	0.82259	0.926087	0.968212	0.739902	0.960062	0.932053	0.823823	0.89814	0.967246	0.760865
	18	peripheral_blood_mononuclear_primary_cells	0.970219	0.980876	0.863188	0.994216	0.967715	0.762674	0.97006	0.980393	0.856867	0.993185	0.967766	0.753453	0.970273	0.981029	0.865222	0.994545	0.967698	0.765662
	19	hESC-derived_CD56_ectoderm_cultured_cells	0.966242	0.970935	0.841271	0.97672	0.965185	0.738814	0.967429	0.978206	0.840038	0.991424	0.965163	0.72876	0.964236	0.960305	0.843132	0.955412	0.965223	0.754467
	20	brain_hippocampus_middle	0.961131	0.967653	0.827595	0.975792	0.959581	0.718477	0.960393	0.965445	0.801344	0.971533	0.959395	0.681892	0.962633	0.970727	0.865849	0.981596	0.959978	0.77452
		Mean	0.956491	0.967777	0.809928	0.982132	0.953825	0.690622	0.956183	0.967109	0.78517	0.980543	0.954038	0.656814	0.956696	0.967238	0.836281	0.981623	0.953332	0.729596
		Standard deviation	0.00772564	0.00956843	0.0277564	0.0217467	0.00935918	0.042874	0.00811329	0.0103592	0.0382126	0.0219119	0.00923463	0.0548283	0.00720359	0.0107819	0.0224327	0.0257364	0.00961676	0.0350451
All enhancers are divided into “specific” and “common” based on the number of cell types/tissues in which the enhancers occur. An enhancer that occurs in not more than 4 cell types/tissues is specific, otherwise it is common.
